# Supplementary material for: Cerebellar contributions to a brainwide network for flexible behavior in mice
Source: Commun Biol. 2023 Jun 5;6:605. doi: 10.1038/s42003-023-04920-0 (PMC10241932; doi:10.1038/s42003-023-04920-0)
Supplement: Supplementary file 4 — Supplementary Data 2 [file 42003_2023_4920_MOESM4_ESM.xlsx]

## Sheet: CNO_control_reversal
major regions		Lateral posterior nucleus of the thalamus	Pretectal region	Lateral habenula	Posterior complex of the thalamus	Central lateral nucleus of the thalamus	Parafascicular nucleus	Paracentral nucleus	Ventral posteromedial nucleus of the thalamus	Lateral dorsal nucleus of thalamus	Oculomotor nucleus	Interanterodorsal nucleus of the thalamus	Periaqueductal gray	Medial habenula	Ventral anterior-lateral complex of the thalamus	Paraventricular nucleus of the thalamus	Cuneiform nucleus	Ventral posterolateral nucleus of the thalamus	Interanteromedial nucleus of the thalamus	Intermediodorsal nucleus of the thalamus	Anteromedial nucleus	Central medial nucleus of the thalamus	Anterior tegmental nucleus	Infralimbic area	Anterodorsal nucleus	Anteroventral nucleus of thalamus	Reticular nucleus of the thalamus	Subparafascicular area	Parataenial nucleus	Parabrachial nucleus	Posterior triangular thalamic nucleus	Visceral area	Subparafascicular nucleus	Rhomboid nucleus	Anterior cingulate area	Anteroventral preoptic nucleus	Temporal association areas	Septofimbrial nucleus	Submedial nucleus of the thalamus	Ectorhinal area	Retrosplenial area	Nucleus sagulum	Septohippocampal nucleus	Pedunculopontine nucleus	Dorsal premammillary nucleus	Posterior parietal association areas	Zona incerta	Ventral premammillary nucleus	Ventral tegmental nucleus
diencephalon	Lateral posterior nucleus of the thalamus	1	0.452287	0.594579	0.620553	0.603614	0.566347	0.513269	0.65782	0.578769	0.303512	0.128176	-0.0242801	0.578126	0.517787	0.525692	0.440994	0.631846	0.281762	0.436477	0.356296	0.426313	0.0186388	-0.608131	0.286279	0.384529	0.46358	0.228662	-0.255788	-0.255788	0.0818746	-0.274986	0.0220215	0.445511	-0.43083	-0.281841	0.183512	0.0457369	0.453416	0.249012	0.0333145	0.301045	-0.247883	0.00846979	-0.294267	0.0265387	0.0638058	0.094297	0.178936
metencephalon	Pretectal region	0.452287	1	0.0412196	-0.0638058	-0.0875212	-0.116883	-0.119142	-0.068323	-0.0615471	0.165912	-0.288538	0.299831	-0.0166026	-0.149633	0.00846979	0.150762	-0.0287973	0.118012	-0.0513834	-0.0931677	0.0863919	0.243434	-0.172219	-0.232072	-0.190288	0.0468662	0.342116	0.00508187	0.313382	0.652174	-0.501976	0.616036	0.0344438	-0.0513834	0.228749	-0.436477	-0.262564	0.112366	-0.370977	0.0220215	-0.0762497	-0.232072	0.374365	-0.111268	-0.0547713	0.313382	-0.211745	0.360137
diencephalon	Lateral habenula	0.594579	0.0412196	1	0.828346	0.845285	0.833992	0.647657	0.814794	0.724449	0.499436	0.445511	-0.367589	0.450642	0.74026	0.715415	0.243365	0.803501	0.238848	0.632976	0.377753	0.567476	0.266027	-0.400339	0.51214	0.616036	0.587804	0.17252	0.0694523	-0.540373	-0.0321852	0.13834	-0.166573	0.309994	-0.416149	-0.398193	0.314512	0.390175	0.319029	0.520045	-0.160926	0.159842	-0.211745	0.172219	-0.0875459	0.197064	0.224167	0.290796	0.322765
diencephalon	Posterior complex of the thalamus	0.620553	-0.0638058	0.828346	1	0.922078	0.909656	0.882552	0.922078	0.866742	0.308608	0.627329	-0.392434	0.417437	0.931112	0.85432	0.269339	0.888199	0.547149	0.784303	0.635234	0.692829	0.129907	-0.481649	0.735743	0.810277	0.699605	0.131583	0.139469	-0.59345	-0.103331	0.0671937	-0.280632	0.565217	-0.376623	-0.538831	0.372106	0.569735	0.357425	0.49633	-0.249012	0.108444	-0.0615471	0.0638058	-0.194295	-0.0175042	0.172219	0.296443	0.186297
diencephalon	Central lateral nucleus of the thalamus	0.603614	-0.0875212	0.845285	0.922078	1	0.888199	0.730096	0.904009	0.857708	0.234429	0.582157	-0.328063	0.397869	0.857708	0.791078	0.276115	0.815923	0.368718	0.701863	0.531338	0.566347	0.164925	-0.439864	0.727837	0.747036	0.603614	0.00760257	0.102202	-0.546019	-0.164314	0.159797	-0.297572	0.41389	-0.356296	-0.446202	0.380011	0.507623	0.225296	0.51214	-0.264822	0.13386	-0.0615471	0.012987	-0.143462	-0.0479955	0.0999435	0.307736	0.145527
diencephalon	Parafascicular nucleus	0.566347	-0.116883	0.833992	0.909656	0.888199	1	0.784303	0.896104	0.830604	0.267838	0.695088	-0.261434	0.439376	0.893845	0.910785	0.298701	0.890457	0.556183	0.859966	0.643139	0.758329	0.237786	-0.313382	0.800113	0.835121	0.75607	0.191234	0.264822	-0.583286	-0.0920384	0.038961	-0.140599	0.532468	-0.265951	-0.572155	0.272727	0.680407	0.34952	0.380011	-0.390175	0.123129	0.0479955	0.160926	-0.175657	-0.0909091	0.246753	0.211745	0.192526
diencephalon	Paracentral nucleus	0.513269	-0.119142	0.647657	0.882552	0.730096	0.784303	1	0.794466	0.813665	0.276332	0.750423	-0.427442	0.235401	0.874647	0.763975	0.1214	0.791078	0.523433	0.811406	0.793337	0.751553	0.203332	-0.324675	0.744777	0.872388	0.701863	0.119887	0.136081	-0.614907	-0.0739695	0.0886505	-0.265951	0.760587	-0.166573	-0.474442	0.212874	0.656691	0.578769	0.357425	-0.330322	-0.0152499	0.0367024	-0.0344438	-0.378424	-0.1214	0.127047	0.0920384	0.0390715
diencephalon	Ventral posteromedial nucleus of the thalamus	0.65782	-0.068323	0.814794	0.922078	0.904009	0.896104	0.794466	1	0.942405	0.319367	0.569735	-0.309994	0.495113	0.909656	0.806889	0.465839	0.907397	0.478261	0.70751	0.57764	0.616036	0.166055	-0.603614	0.77188	0.78882	0.726708	0.0263166	0.102202	-0.522304	-0.188029	0.0784867	-0.343874	0.569735	-0.457933	-0.491387	0.417278	0.553924	0.357425	0.517787	-0.174478	0.198814	-0.153021	0.0581592	-0.204462	0.0107284	0.107849	0.190288	0.176105
diencephalon	Lateral dorsal nucleus of thalamus	0.578769	-0.0615471	0.724449	0.866742	0.857708	0.830604	0.813665	0.942405	1	0.319933	0.65895	-0.319029	0.320786	0.857708	0.77301	0.457933	0.852061	0.456804	0.717674	0.629588	0.648786	0.213499	-0.549407	0.845285	0.822699	0.713156	-0.0298255	0.208357	-0.433089	-0.12253	0.145116	-0.313382	0.597967	-0.38227	-0.39085	0.351779	0.629588	0.347261	0.462451	-0.282891	0.186953	-0.185771	0.0660644	-0.237221	-0.068323	0.0671937	0.150762	0.120046
metencephalon	Oculomotor nucleus	0.303512	0.165912	0.499436	0.308608	0.234429	0.267838	0.276332	0.319367	0.319933	1	0.185731	0.0939981	0.270854	0.366932	0.293319	0.425823	0.496038	0.12401	0.322765	0.247453	0.314271	0.151516	-0.23726	0.138732	0.312006	0.524917	0.183566	0.165346	0.035674	0.37486	-0.0571916	0.252549	0.197623	-0.342583	-0.057491	-0.0232164	0.126841	0.548134	0.00226501	-0.0118913	0.0280375	-0.34315	0.439413	-0.0841124	0.230465	0.42922	0.0877693	0.423055
diencephalon	Interanterodorsal nucleus of the thalamus	0.128176	-0.288538	0.445511	0.627329	0.582157	0.695088	0.750423	0.569735	0.65895	0.185731	1	-0.113495	-0.023718	0.733484	0.699605	0.0909091	0.586674	0.44777	0.793337	0.847544	0.688312	0.333804	0.0807453	0.836251	0.87013	0.721062	0.0731017	0.433089	-0.38227	-0.0446076	-0.0175042	-0.0852626	0.534726	0.20271	-0.388026	-0.13834	0.846414	0.351779	0.00395257	-0.689441	-0.163796	0.343874	0.0604178	-0.418526	-0.410503	0.153021	-0.188029	-0.0889018
metencephalon	Periaqueductal gray	-0.0242801	0.299831	-0.367589	-0.392434	-0.328063	-0.261434	-0.427442	-0.309994	-0.319029	0.0939981	-0.113495	1	0.116218	-0.281762	-0.0999435	0.31677	-0.28515	-0.0750988	-0.079616	-0.107849	-0.17109	0.159277	0.195935	-0.236589	-0.228684	0.083004	0.169011	0.156409	0.701863	0.429701	-0.65895	0.627329	-0.159797	0.210615	0.203332	-0.595709	-0.176736	0.0728402	-0.784303	-0.230943	-0.0327591	0.172219	0.317899	-0.201073	-0.391304	0.34952	-0.451158	0.108154
diencephalon	Medial habenula	0.578126	-0.0166026	0.450642	0.417437	0.397869	0.439376	0.235401	0.495113	0.320786	0.270854	-0.023718	0.116218	1	0.395498	0.36585	0.570418	0.480882	0.193302	0.176106	0.174327	0.119776	0.0358836	-0.556187	0.0913143	0.169584	0.256747	0.24442	-0.222356	-0.197452	-0.0403206	-0.193895	-0.0450642	0.0367629	-0.626155	-0.257709	0.498671	0.0177885	0.27335	0.314856	0.357549	0.700472	-0.295289	0.235401	0.129003	0.476732	0.250818	0.407357	0.318128
diencephalon	Ventral anterior-lateral complex of the thalamus	0.517787	-0.149633	0.74026	0.931112	0.857708	0.893845	0.874647	0.909656	0.857708	0.366932	0.733484	-0.281762	0.395498	1	0.839639	0.319029	0.906268	0.595709	0.808018	0.780915	0.743648	0.249647	-0.420666	0.843027	0.911914	0.791078	0.116378	0.262564	-0.566347	-0.0807453	0.0615471	-0.247883	0.662338	-0.322417	-0.509461	0.295313	0.680407	0.494071	0.383399	-0.253529	0.0231573	-0.0141163	0.125918	-0.24061	-0.0671937	0.255788	0.162055	0.184032
diencephalon	Paraventricular nucleus of the thalamus	0.525692	0.00846979	0.715415	0.85432	0.791078	0.910785	0.763975	0.806889	0.77301	0.293319	0.699605	-0.0999435	0.36585	0.839639	1	0.244495	0.844156	0.706381	0.904009	0.656691	0.77301	0.267156	-0.315641	0.759458	0.849802	0.852061	0.161993	0.44777	-0.522304	0.142857	-0.193676	0.00395257	0.585545	-0.200452	-0.482914	0.0931677	0.738001	0.373235	0.156409	-0.466968	0.0259814	0.118012	0.20384	-0.365434	-0.23546	0.339356	0.0807453	0.204984
metencephalon	Cuneiform nucleus	0.440994	0.150762	0.243365	0.269339	0.276115	0.298701	0.1214	0.465839	0.457933	0.425823	0.0909091	0.31677	0.570418	0.319029	0.244495	1	0.443252	0.151892	0.101073	0.236589	0.0355731	-0.0304999	-0.546019	0.308865	0.147374	0.36533	0.0976638	-0.00734049	0.313382	0.0863919	-0.174478	0.0254094	0.0965556	-0.489554	-0.176221	0.216262	0.0671937	0.131564	0.0717109	0.0513834	0.535442	-0.419537	0.373235	0.0169444	0.123659	0.147374	0.116883	0.289922
diencephalon	Ventral posterolateral nucleus of the thalamus	0.631846	-0.0287973	0.803501	0.888199	0.815923	0.890457	0.791078	0.907397	0.852061	0.496038	0.586674	-0.28515	0.480882	0.906268	0.844156	0.443252	1	0.647657	0.77301	0.679277	0.699605	0.220277	-0.561829	0.760587	0.830604	0.833992	0.278956	0.238848	-0.564088	0.0728402	0.00169396	-0.153021	0.597967	-0.515528	-0.447331	0.33258	0.583286	0.436477	0.389046	-0.157538	0.218018	-0.197064	0.245624	-0.197684	0.0965556	0.339356	0.244495	0.409401
diencephalon	Interanteromedial nucleus of the thalamus	0.281762	0.118012	0.238848	0.547149	0.368718	0.556183	0.523433	0.478261	0.456804	0.12401	0.44777	-0.0750988	0.193302	0.595709	0.706381	0.151892	0.647657	1	0.634105	0.582157	0.646527	0.137814	-0.273857	0.549407	0.634105	0.682665	0.349133	0.476002	-0.43083	0.331451	-0.384529	0.20384	0.515528	-0.16996	-0.327591	0.00621118	0.648786	0.230943	-0.0886505	-0.200452	-0.0310647	0.177866	0.323546	-0.172833	-0.0852626	0.476002	0.0570299	0.368065
diencephalon	Intermediodorsal nucleus of the thalamus	0.436477	-0.0513834	0.632976	0.784303	0.701863	0.859966	0.811406	0.70751	0.717674	0.322765	0.793337	-0.079616	0.176106	0.808018	0.904009	0.101073	0.77301	0.634105	1	0.725579	0.898363	0.372211	-0.0615471	0.763975	0.900621	0.87013	0.245037	0.460192	-0.485037	0.163185	-0.115754	0.0818746	0.70751	-0.00169396	-0.462581	-0.0784867	0.769622	0.524562	0.0220215	-0.587804	-0.160407	0.2524	0.174478	-0.415137	-0.346132	0.395822	-0.0807453	0.150057
diencephalon	Anteromedial nucleus	0.356296	-0.0931677	0.377753	0.635234	0.531338	0.643139	0.793337	0.57764	0.629588	0.247453	0.847544	-0.107849	0.174327	0.780915	0.656691	0.236589	0.679277	0.582157	0.725579	1	0.683794	0.347924	-0.133823	0.797854	0.863354	0.732355	0.223983	0.358554	-0.380011	0.0999435	-0.108978	-0.027668	0.646527	-0.0175042	-0.255295	-0.0265387	0.716544	0.549407	0.0186335	-0.409373	-0.000564812	0.130435	0.168831	-0.358091	-0.217391	0.276115	-0.0626765	0.0753117
diencephalon	Central medial nucleus of the thalamus	0.426313	0.0863919	0.567476	0.692829	0.566347	0.758329	0.751553	0.616036	0.648786	0.314271	0.688312	-0.17109	0.119776	0.743648	0.77301	0.0355731	0.699605	0.646527	0.898363	0.683794	1	0.417396	-0.0254094	0.679277	0.822699	0.753811	0.325741	0.419537	-0.505364	0.21965	-0.0988142	0.13834	0.759458	0.0152456	-0.449026	-0.0965556	0.72332	0.584416	0.0321852	-0.410503	-0.196555	0.191417	0.173348	-0.353008	-0.212874	0.385658	-0.119142	0.182334
metencephalon	Anterior tegmental nucleus	0.0186388	0.243434	0.266027	0.129907	0.164925	0.237786	0.203332	0.166055	0.213499	0.151516	0.333804	0.159277	0.0358836	0.249647	0.267156	-0.0304999	0.220277	0.137814	0.372211	0.347924	0.417396	1	0.0604349	0.321943	0.375035	0.371082	0.463888	0.550127	-0.0203332	0.489127	-0.0242869	0.307823	0.199944	-0.112962	0.337853	-0.253601	0.273934	0.247388	-0.19486	-0.186388	0.0313559	-0.200508	0.565377	0.00677966	0.0259814	0.656877	-0.157583	0.487682
telencephalon	Infralimbic area	-0.608131	-0.172219	-0.400339	-0.481649	-0.439864	-0.313382	-0.324675	-0.603614	-0.549407	-0.23726	0.0807453	0.195935	-0.556187	-0.420666	-0.315641	-0.546019	-0.561829	-0.273857	-0.0615471	-0.133823	-0.0254094	0.0604349	1	-0.277244	-0.223038	-0.26821	-0.0228077	0.1214	0.190288	0.0175042	-0.000564653	0.345003	-0.173348	0.849802	0.0864163	-0.59345	0.0367024	-0.0513834	-0.535855	-0.445511	-0.556905	0.640881	-0.106719	-0.00508331	-0.385658	0.00734049	-0.356296	-0.308042
diencephalon	Anterodorsal nucleus	0.286279	-0.232072	0.51214	0.735743	0.727837	0.800113	0.744777	0.77188	0.845285	0.138732	0.836251	-0.236589	0.0913143	0.843027	0.759458	0.308865	0.760587	0.549407	0.763975	0.797854	0.679277	0.321943	-0.277244	1	0.897233	0.726708	0.00760257	0.506494	-0.407115	-0.0909091	0.182383	-0.258046	0.59345	-0.159797	-0.364869	0.195935	0.795596	0.253529	0.280632	-0.454545	0.0197684	0.0152456	0.140599	-0.232703	-0.270469	0.134952	0.0400903	0.0373727
diencephalon	Anteroventral nucleus of thalamus	0.384529	-0.190288	0.616036	0.810277	0.747036	0.835121	0.872388	0.78882	0.822699	0.312006	0.87013	-0.228684	0.169584	0.911914	0.849802	0.147374	0.830604	0.634105	0.900621	0.863354	0.822699	0.375035	-0.223038	0.897233	1	0.861095	0.0929853	0.455675	-0.559571	0.00395257	0.0118577	-0.145116	0.715415	-0.110107	-0.353572	0.094297	0.830604	0.52908	0.194805	-0.459063	-0.103361	0.137211	0.107849	-0.365998	-0.230943	0.282891	-0.0197628	0.103624
diencephalon	Reticular nucleus of the thalamus	0.46358	0.0468662	0.587804	0.699605	0.603614	0.75607	0.701863	0.726708	0.713156	0.524917	0.721062	0.083004	0.256747	0.791078	0.852061	0.36533	0.833992	0.682665	0.87013	0.732355	0.753811	0.371082	-0.26821	0.726708	0.861095	1	0.26726	0.482778	-0.326934	0.253529	-0.313382	0.0999435	0.662338	-0.16996	-0.3146	-0.128176	0.681536	0.520045	-0.0750988	-0.472614	-0.0773793	0.0909091	0.294184	-0.462581	-0.273857	0.455675	-0.194805	0.304078
diencephalon	Subparafascicular area	0.228662	0.342116	0.17252	0.131583	0.00760257	0.191234	0.119887	0.0263166	-0.0298255	0.183566	0.0731017	0.169011	0.24442	0.116378	0.161993	0.0976638	0.278956	0.349133	0.245037	0.223983	0.325741	0.463888	-0.0228077	0.00760257	0.0929853	0.26726	1	0.107021	-0.0204685	0.574871	-0.326911	0.487149	0.121056	-0.263751	0.00292489	-0.23451	-0.0614054	0.129244	-0.271938	-0.01579	0.276695	-0.191234	0.551479	0.0918416	0.179538	0.680138	0.0684231	0.748924
diencephalon	Parataenial nucleus	-0.255788	0.00508187	0.0694523	0.139469	0.102202	0.264822	0.136081	0.102202	0.208357	0.165346	0.433089	0.156409	-0.222356	0.262564	0.44777	-0.00734049	0.238848	0.476002	0.460192	0.358554	0.419537	0.550127	0.1214	0.506494	0.455675	0.482778	0.107021	1	0.0604178	0.422925	-0.0457369	0.277244	0.128176	0.0152456	0.214629	-0.185771	0.556183	0.00282326	-0.228684	-0.421796	-0.171703	-0.00169396	0.579898	0.0497035	-0.221909	0.52908	-0.0310559	0.253682
metencephalon	Parabrachial nucleus	-0.255788	0.313382	-0.540373	-0.59345	-0.546019	-0.583286	-0.614907	-0.522304	-0.433089	0.035674	-0.38227	0.701863	-0.197452	-0.566347	-0.522304	0.313382	-0.564088	-0.43083	-0.485037	-0.380011	-0.505364	-0.0203332	0.190288	-0.407115	-0.559571	-0.326934	-0.0204685	0.0604178	1	0.238848	-0.250141	0.411632	-0.445511	0.146245	0.491387	-0.390175	-0.49633	-0.218521	-0.518916	-0.083004	0.0203332	-0.193676	0.306606	0.204462	-0.200452	0.0671937	-0.199322	0.0152888
diencephalon	Posterior triangular thalamic nucleus	0.0818746	0.652174	-0.0321852	-0.103331	-0.164314	-0.0920384	-0.0739695	-0.188029	-0.12253	0.37486	-0.0446076	0.429701	-0.0403206	-0.0807453	0.142857	0.0863919	0.0728402	0.331451	0.163185	0.0999435	0.21965	0.489127	0.0175042	-0.0909091	0.00395257	0.253529	0.574871	0.422925	0.238848	1	-0.437606	0.774139	0.0863919	-0.0807453	0.238351	-0.515528	0.0208922	0.185771	-0.595709	-0.0750988	-0.0321943	-0.174478	0.660079	-0.137814	-0.0095991	0.74026	-0.140599	0.646095
telencephalon	Visceral area	-0.274986	-0.501976	0.13834	0.0671937	0.159797	0.038961	0.0886505	0.0784867	0.145116	-0.0571916	-0.0175042	-0.65895	-0.193895	0.0615471	-0.193676	-0.174478	0.00169396	-0.384529	-0.115754	-0.108978	-0.0988142	-0.0242869	-0.000564653	0.182383	0.0118577	-0.313382	-0.326911	-0.0457369	-0.250141	-0.437606	1	-0.583286	-0.0581592	-0.200452	-0.00960181	0.586674	-0.0310559	-0.147374	0.675889	0.23546	0.0790737	-0.343874	-0.176736	0.40723	0.305477	-0.322417	0.46358	-0.176105
diencephalon	Subparafascicular nucleus	0.0220215	0.616036	-0.166573	-0.280632	-0.297572	-0.140599	-0.265951	-0.343874	-0.313382	0.252549	-0.0852626	0.627329	-0.0450642	-0.247883	0.00395257	0.0254094	-0.153021	0.20384	0.0818746	-0.027668	0.13834	0.307823	0.345003	-0.258046	-0.145116	0.0999435	0.487149	0.277244	0.411632	0.774139	-0.583286	1	-0.120271	0.260305	0.203897	-0.666855	-0.0141163	0.194805	-0.767363	-0.265951	-0.16662	0.150762	0.620553	0.0220277	-0.139469	0.660079	-0.212874	0.413931
diencephalon	Rhomboid nucleus	0.445511	0.0344438	0.309994	0.565217	0.41389	0.532468	0.760587	0.569735	0.597967	0.197623	0.534726	-0.159797	0.0367629	0.662338	0.585545	0.0965556	0.597967	0.515528	0.70751	0.646527	0.759458	0.199944	-0.173348	0.59345	0.715415	0.662338	0.121056	0.128176	-0.445511	0.0863919	-0.0581592	-0.120271	1	0.0197628	-0.436035	-0.0931677	0.503106	0.70751	0.00734049	-0.274986	-0.271675	0.130435	-0.172219	-0.626942	-0.38227	0.107849	-0.299831	0.00566254
telencephalon	Anterior cingulate area	-0.43083	-0.0513834	-0.416149	-0.376623	-0.356296	-0.265951	-0.166573	-0.457933	-0.38227	-0.342583	0.20271	0.210615	-0.626155	-0.322417	-0.200452	-0.489554	-0.515528	-0.16996	-0.00169396	-0.0175042	0.0152456	-0.112962	0.849802	-0.159797	-0.110107	-0.16996	-0.263751	0.0152456	0.146245	-0.0807453	-0.200452	0.260305	0.0197628	1	-0.0745552	-0.696217	0.181254	0.0186335	-0.571993	-0.575381	-0.714487	0.819311	-0.348391	-0.351313	-0.643139	-0.232072	-0.616036	-0.567952
mesencephalon	Anteroventral preoptic nucleus	-0.281841	0.228749	-0.398193	-0.538831	-0.446202	-0.572155	-0.474442	-0.491387	-0.39085	-0.057491	-0.388026	0.203332	-0.257709	-0.509461	-0.482914	-0.176221	-0.447331	-0.327591	-0.462581	-0.255295	-0.449026	0.337853	0.0864163	-0.364869	-0.353572	-0.3146	0.00292489	0.214629	0.491387	0.238351	-0.00960181	0.203897	-0.436035	-0.0745552	1	-0.125953	-0.438859	-0.173962	-0.212934	0.167184	0.0929379	-0.388026	0.264897	0.378531	0.17961	0.167749	0.0638238	0.192581
telencephalon	Temporal association areas	0.183512	-0.436477	0.314512	0.372106	0.380011	0.272727	0.212874	0.417278	0.351779	-0.0232164	-0.13834	-0.595709	0.498671	0.295313	0.0931677	0.216262	0.33258	0.00621118	-0.0784867	-0.0265387	-0.0965556	-0.253601	-0.59345	0.195935	0.094297	-0.128176	-0.23451	-0.185771	-0.390175	-0.515528	0.586674	-0.666855	-0.0931677	-0.696217	-0.125953	1	-0.0231508	-0.133823	0.90175	0.555054	0.593053	-0.4952	-0.101073	0.490822	0.635234	-0.247883	0.777527	0.00792755
telencephalon	Septofimbrial nucleus	0.0457369	-0.262564	0.390175	0.569735	0.507623	0.680407	0.656691	0.553924	0.629588	0.126841	0.846414	-0.176736	0.0177885	0.680407	0.738001	0.0671937	0.583286	0.648786	0.769622	0.716544	0.72332	0.273934	0.0367024	0.795596	0.830604	0.681536	-0.0614054	0.556183	-0.49633	0.0208922	-0.0310559	-0.0141163	0.503106	0.181254	-0.438859	-0.0231508	1	0.302089	0.0310559	-0.526821	-0.182999	0.407115	0.13834	-0.308952	-0.238848	0.229814	-0.120271	-0.0520953
diencephalon	Submedial nucleus of the thalamus	0.453416	0.112366	0.319029	0.357425	0.225296	0.34952	0.578769	0.357425	0.347261	0.548134	0.351779	0.0728402	0.27335	0.494071	0.373235	0.131564	0.436477	0.230943	0.524562	0.549407	0.584416	0.247388	-0.0513834	0.253529	0.52908	0.520045	0.129244	0.00282326	-0.218521	0.185771	-0.147374	0.194805	0.70751	0.0186335	-0.173962	-0.133823	0.302089	1	-0.103331	-0.133823	-0.188647	0.0299266	0.0604178	-0.402146	-0.0875212	0.311124	-0.17109	0.0809743
telencephalon	Ectorhinal area	0.249012	-0.370977	0.520045	0.49633	0.51214	0.380011	0.357425	0.517787	0.462451	0.00226501	0.00395257	-0.784303	0.314856	0.383399	0.156409	0.0717109	0.389046	-0.0886505	0.0220215	0.0186335	0.0321852	-0.19486	-0.535855	0.280632	0.194805	-0.0750988	-0.271938	-0.228684	-0.518916	-0.595709	0.675889	-0.767363	0.00734049	-0.571993	-0.212934	0.90175	0.0310559	-0.103331	1	0.400339	0.394239	-0.44664	-0.239977	0.337193	0.520045	-0.381141	0.64201	-0.0889018
telencephalon	Retrosplenial area	0.0333145	0.0220215	-0.160926	-0.249012	-0.264822	-0.390175	-0.330322	-0.174478	-0.282891	-0.0118913	-0.689441	-0.230943	0.357549	-0.253529	-0.466968	0.0513834	-0.157538	-0.200452	-0.587804	-0.409373	-0.410503	-0.186388	-0.445511	-0.454545	-0.459063	-0.472614	-0.01579	-0.421796	-0.083004	-0.0750988	0.23546	-0.265951	-0.274986	-0.575381	0.167184	0.555054	-0.526821	-0.133823	0.400339	1	0.433776	-0.507623	-0.0559006	0.39085	0.77301	-0.119142	0.364201	0.161382
mesencephalon	Nucleus sagulum	0.301045	-0.0762497	0.159842	0.108444	0.13386	0.123129	-0.0152499	0.198814	0.186953	0.0280375	-0.163796	-0.0327591	0.700472	0.0231573	0.0259814	0.535442	0.218018	-0.0310647	-0.160407	-0.000564812	-0.196555	0.0313559	-0.556905	0.0197684	-0.103361	-0.0773793	0.276695	-0.171703	0.0203332	-0.0321943	0.0790737	-0.16662	-0.271675	-0.714487	0.0929379	0.593053	-0.182999	-0.188647	0.394239	0.433776	1	-0.604349	0.258684	0.369774	0.599266	0.0485739	0.554081	0.322289
telencephalon	Septohippocampal nucleus	-0.247883	-0.232072	-0.211745	-0.0615471	-0.0615471	0.0479955	0.0367024	-0.153021	-0.185771	-0.34315	0.343874	0.172219	-0.295289	-0.0141163	0.118012	-0.419537	-0.197064	0.177866	0.2524	0.130435	0.191417	-0.200508	0.640881	0.0152456	0.137211	0.0909091	-0.191234	-0.00169396	-0.193676	-0.174478	-0.343874	0.150762	0.130435	0.819311	-0.388026	-0.4952	0.407115	0.0299266	-0.44664	-0.507623	-0.604349	1	-0.387916	-0.420785	-0.567476	-0.132693	-0.523433	-0.492074
metencephalon	Pedunculopontine nucleus	0.00846979	0.374365	0.172219	0.0638058	0.012987	0.160926	-0.0344438	0.0581592	0.0660644	0.439413	0.0604178	0.317899	0.235401	0.125918	0.20384	0.373235	0.245624	0.323546	0.174478	0.168831	0.173348	0.565377	-0.106719	0.140599	0.107849	0.294184	0.551479	0.579898	0.306606	0.660079	-0.176736	0.620553	-0.172219	-0.348391	0.264897	-0.101073	0.13834	0.0604178	-0.239977	-0.0559006	0.258684	-0.387916	1	0.427563	0.286279	0.839639	0.2524	0.732166
mesencephalon	Dorsal premammillary nucleus	-0.294267	-0.111268	-0.0875459	-0.194295	-0.143462	-0.175657	-0.378424	-0.204462	-0.237221	-0.0841124	-0.418526	-0.201073	0.129003	-0.24061	-0.365434	0.0169444	-0.197684	-0.172833	-0.415137	-0.358091	-0.353008	0.00677966	-0.00508331	-0.232703	-0.365998	-0.462581	0.0918416	0.0497035	0.204462	-0.137814	0.40723	0.0220277	-0.626942	-0.351313	0.378531	0.490822	-0.308952	-0.402146	0.337193	0.39085	0.369774	-0.420785	0.427563	1	0.626942	0.175657	0.717876	0.295101
telencephalon	Posterior parietal association areas	0.0265387	-0.0547713	0.197064	-0.0175042	-0.0479955	-0.0909091	-0.1214	0.0107284	-0.068323	0.230465	-0.410503	-0.391304	0.476732	-0.0671937	-0.23546	0.123659	0.0965556	-0.0852626	-0.346132	-0.217391	-0.212874	0.0259814	-0.385658	-0.270469	-0.230943	-0.273857	0.179538	-0.221909	-0.200452	-0.0095991	0.305477	-0.139469	-0.38227	-0.643139	0.17961	0.635234	-0.238848	-0.0875212	0.520045	0.77301	0.599266	-0.567476	0.286279	0.626942	1	0.165443	0.631846	0.424124
mesencephalon	Zona incerta	0.0638058	0.313382	0.224167	0.172219	0.0999435	0.246753	0.127047	0.107849	0.0671937	0.42922	0.153021	0.34952	0.250818	0.255788	0.339356	0.147374	0.339356	0.476002	0.395822	0.276115	0.385658	0.656877	0.00734049	0.134952	0.282891	0.455675	0.680138	0.52908	0.0671937	0.74026	-0.322417	0.660079	0.107849	-0.232072	0.167749	-0.247883	0.229814	0.311124	-0.381141	-0.119142	0.0485739	-0.132693	0.839639	0.175657	0.165443	1	0.108978	0.814839
mesencephalon	Ventral premammillary nucleus	0.094297	-0.211745	0.290796	0.296443	0.307736	0.211745	0.0920384	0.190288	0.150762	0.0877693	-0.188029	-0.451158	0.407357	0.162055	0.0807453	0.116883	0.244495	0.0570299	-0.0807453	-0.0626765	-0.119142	-0.157583	-0.356296	0.0400903	-0.0197628	-0.194805	0.0684231	-0.0310559	-0.199322	-0.140599	0.46358	-0.212874	-0.299831	-0.616036	0.0638238	0.777527	-0.120271	-0.17109	0.64201	0.364201	0.554081	-0.523433	0.2524	0.717876	0.631846	0.108978	1	0.322765
metencephalon	Ventral tegmental nucleus	0.178936	0.360137	0.322765	0.186297	0.145527	0.192526	0.0390715	0.176105	0.120046	0.423055	-0.0889018	0.108154	0.318128	0.184032	0.204984	0.289922	0.409401	0.368065	0.150057	0.0753117	0.182334	0.487682	-0.308042	0.0373727	0.103624	0.304078	0.748924	0.253682	0.0152888	0.646095	-0.176105	0.413931	0.00566254	-0.567952	0.192581	0.00792755	-0.0520953	0.0809743	-0.0889018	0.161382	0.322289	-0.492074	0.732166	0.295101	0.424124	0.814839	0.322765	1
telencephalon	Perirhinal area	0.194805	-0.465839	0.485037	0.522304	0.567476	0.394692	0.407115	0.534726	0.478261	-0.117215	0.129305	-0.732355	0.323158	0.412761	0.23546	-0.00621118	0.372106	-0.0231508	0.0649351	0.101073	-0.0231508	-0.199379	-0.509881	0.319029	0.276115	-0.0265387	-0.380713	-0.211745	-0.59345	-0.638622	0.549407	-0.78882	-0.027668	-0.460192	-0.19486	0.849802	0.166573	-0.142857	0.924337	0.286279	0.36035	-0.245624	-0.319029	0.22649	0.426313	-0.394692	0.578769	-0.180635
metencephalon	Red nucleus	0.176736	0.15415	0.334839	0.343874	0.302089	0.399209	0.254658	0.340486	0.38227	0.669878	0.38227	0.356296	0.343911	0.437606	0.540373	0.538114	0.530209	0.4952	0.494071	0.466968	0.392434	0.42022	-0.198193	0.41502	0.469226	0.666855	0.308197	0.651045	0.142857	0.57764	-0.272727	0.436477	0.131564	-0.325805	0.072296	-0.068323	0.433089	0.304348	-0.221909	-0.243365	0.204462	-0.216262	0.765104	0.0350184	0.0694523	0.733484	0.159797	0.561724
telencephalon	Fundus of striatum	0.0570299	-0.00395257	0.0897798	0.204969	0.245624	0.340486	0.137211	0.193676	0.111237	-0.316536	0.399209	0.325805	-0.0456571	0.228684	0.342744	-0.0773574	0.129305	0.302089	0.378882	0.183512	0.282891	0.121435	0.247883	0.236589	0.261434	0.31677	0.276617	0.0287973	-0.102202	-0.0197628	-0.472614	0.195935	0.223038	0.393563	-0.393674	-0.471485	0.297572	-0.0513834	-0.393563	-0.57764	-0.309517	0.619424	-0.0976849	-0.368822	-0.591191	0.15415	-0.434218	0.0328427
telencephalon	Hippocampal region	0.104461	0.44664	-0.287408	-0.168831	-0.211745	-0.174478	-0.133823	-0.286279	-0.286279	0.0651192	0.0502541	0.760587	-0.145866	-0.146245	0.0468662	0.0299266	-0.185771	0.110107	0.137211	0.0897798	0.0559006	0.0609997	0.265951	-0.165443	-0.079616	0.184641	0.295331	0.120271	0.461321	0.555054	-0.702993	0.61039	0.10559	0.377753	-0.00338887	-0.763975	-0.104461	0.141728	-0.806889	-0.389046	-0.331545	0.357425	0.137211	-0.492516	-0.608131	0.296443	-0.534726	0.0419028
telencephalon	Somatosensory areas	-0.481649	-0.0163749	-0.511011	-0.583286	-0.59345	-0.648786	-0.44777	-0.582157	-0.456804	-0.105889	-0.478261	-0.185771	-0.206939	-0.570864	-0.622812	-0.228684	-0.549407	-0.298701	-0.618295	-0.403727	-0.434218	-0.118611	0.110107	-0.462451	-0.526821	-0.649915	-0.243867	-0.0717109	0.163185	0.0886505	0.343874	0.0525127	-0.445511	-0.00508187	0.367128	0.188029	-0.25127	-0.230943	0.053642	0.555054	0.147981	-0.232072	0.0626765	0.426998	0.513269	-0.150762	0.212874	-0.131371
mesencephalon	Tuberal nucleus	-0.0931677	-0.575381	0.265951	0.28402	0.339356	0.20271	0.167702	0.288538	0.274986	-0.181767	-0.0367024	-0.662338	0.192709	0.215133	-0.0220215	-0.0875212	0.149633	-0.16996	-0.0965556	-0.0954263	-0.102202	-0.121435	-0.317899	0.20384	0.0897798	-0.263693	-0.29884	-0.103331	-0.36533	-0.620553	0.757199	-0.697346	-0.181254	-0.455675	-0.0333239	0.878035	0.0208922	-0.238848	0.880294	0.367589	0.365434	-0.357425	-0.172219	0.55634	0.509881	-0.287408	0.702993	-0.0962631
[truncated: 6 more columns]

## Sheet: Vehicleonly
		Anterior amygdalar area	Basolateral amygdalar nucleus	Central amygdalar nucleus	Cortical amygdalar area	Intercalated amygdalar nucleus	Lateral amygdalar nucleus	Posterior amygdalar nucleus	Somatomotor areas	Somatosensory areas	Gustatory areas	Visceral area	Auditory areas	Visual areas	Anterior cingulate area	Prelimbic area	Infralimbic area	Orbital area	Retrosplenial area	Posterior parietal association areas	Temporal association areas	Perirhinal area	Ectorhinal area	Hippocampal region	Retrohippocampal region	Endopiriform nucleus	Caudoputamen	Nucleus accumbens	Fundus of striatum	Lateral septal nucleus	Septofimbrial nucleus	Septohippocampal nucleus	Pallidum	Ventral anterior-lateral complex of the thalamus	Ventral medial nucleus of the thalamus	Ventral posterolateral nucleus of the thalamus	Ventral posteromedial nucleus of the thalamus	Posterior triangular thalamic nucleus	Subparafascicular nucleus	Subparafascicular area	Lateral posterior nucleus of the thalamus	Posterior complex of the thalamus	Anteroventral nucleus of thalamus	Anteromedial nucleus	Anterodorsal nucleus	Interanteromedial nucleus of the thalamus	Interanterodorsal nucleus of the thalamus	Lateral dorsal nucleus of thalamus	Intermediodorsal nucleus of the thalamus
telencephalon	Anterior amygdalar area	1	0.266667	0.45	0.566667	0.316667	-0.21667	0.516667	0.266667	0.733333	-0.16667	0.1	0.716667	0.45	-0.16667	-0.65	-0.06667	-0.46667	0.1	-0.16667	0.483333	0.766667	0.483333	-0.4	0.15	0.183333	-0.06667	-0.23333	0.533333	-0.35	-0.45	0.566667	0.2	-0.31667	-0.26667	-0.01667	-0.83333	0.116667	0.333333	-0.07303	-0.53333	-0.56667	-0.61667	-0.56667	0.25	0.016667	-0.3	0.583333	-0.55
telencephalon	Basolateral amygdalar nucleus	0.266667	1	0.766667	0.65	0.733333	0.7	0.716667	0.266667	0.45	-0.18333	0.266667	0.4	0.516667	-0.48333	-0.3	0.333333	-0.1	0.216667	0.766667	0.616667	0.6	0.766667	-0.2	-0.16667	0.583333	-0.4	0.25	0.583333	-0.2	-0.16667	0.383333	-0.03333	-0.43333	-0.46667	-0.68333	-0.38333	0.1	0.166667	-0.52947	0.266667	-0.51667	-0.45	-0.43333	-0.06667	-0.31667	-0.46667	-0.41667	0.166667
telencephalon	Central amygdalar nucleus	0.45	0.766667	1	0.5	0.7	0.133333	0.566667	0.233333	0.683333	0.05	0.466667	0.666667	0.483333	-0.81667	-0.58333	0.05	-0.4	0.216667	0.216667	0.85	0.716667	0.716667	-0.18333	-0.08333	0.583333	-0.41667	-0.01667	0.45	-0.01667	-0.36667	0.5	-0.13333	-0.28333	-0.33333	-0.63333	-0.56667	0.016667	0.15	-0.32863	-0.01667	-0.36667	-0.51667	-0.43333	-0.13333	-0.23333	-0.31667	0.05	0.066667
telencephalon	Cortical amygdalar area	0.566667	0.65	0.5	1	0.716667	0.433333	0.866667	0.583333	0.55	-0.3	0	0.383333	0.666667	-0.3	-0.21667	0.05	-0.05	0.6	0.45	0.4	0.583333	0.35	-0.76667	-0.36667	0.15	-0.5	-0.06667	0.766667	-0.28333	-0.3	0.216667	0.583333	-0.03333	0	-0.23333	-0.46667	0.433333	0.533333	-0.45644	-0.13333	-0.2	-0.13333	-0.05	0.516667	0.1	0	-0.15	-0.33333
telencephalon	Intercalated amygdalar nucleus	0.316667	0.733333	0.7	0.716667	1	0.3	0.7	0.366667	0.616667	-0.05	0.016667	0.466667	0.616667	-0.35	-0.4	-0.2	-0.28333	0.483333	0.4	0.733333	0.516667	0.4	-0.21667	-0.46667	0.133333	-0.48333	0.05	0.466667	0.033333	0.1	0.3	0.083333	0.1	0.1	-0.51667	-0.36667	0.416667	0.25	-0.2556	0.266667	-0.05	-0.06667	-0.03333	0.333333	0.3	0.083333	-0.05	0.233333
telencephalon	Lateral amygdalar nucleus	-0.21667	0.7	0.133333	0.433333	0.3	1	0.5	0.266667	-0.08333	-0.18333	0.133333	-0.16667	0.183333	-0.05	0.383333	0.616667	0.5	0.15	0.983333	-0.08333	0.083333	0.35	-0.21667	-0.28333	0.383333	-0.25	0.416667	0.35	-0.31667	-0.06667	-0.1	0.166667	-0.35	-0.36667	-0.36667	0.133333	0.15	0.116667	-0.54772	0.516667	-0.3	-0.05	-0.13333	0.066667	-0.4	-0.38333	-0.85	0.1
telencephalon	Posterior amygdalar nucleus	0.516667	0.716667	0.566667	0.866667	0.7	0.5	1	0.583333	0.616667	-0.05	0.35	0.583333	0.766667	-0.38333	-0.18333	0.166667	-0.01667	0.666667	0.566667	0.483333	0.583333	0.383333	-0.61667	-0.26667	0.15	-0.71667	-0.25	0.433333	-0.45	-0.4	0.183333	0.483333	-0.11667	-0.03333	-0.08333	-0.3	0.45	0.333333	-0.18257	0.05	-0.26667	-0.13333	-0.21667	0.416667	-0.16667	-0.2	-0.23333	-0.4
telencephalon	Somatomotor areas	0.266667	0.266667	0.233333	0.583333	0.366667	0.266667	0.583333	1	0.65	0.516667	0.416667	0.466667	0.05	-0.36667	0.15	-0.01667	0.45	0.3	0.283333	-0.03333	0.566667	0.233333	-0.71667	-0.7	0.05	-0.26667	-0.06667	0.35	-0.73333	-0.45	-0.5	0.75	-0.21667	0.033333	-0.05	-0.31667	0.016667	-0.1	-0.21909	0.066667	0.15	0.2	0	0.733333	0.166667	-0.16667	-0.25	-0.56667
telencephalon	Somatosensory areas	0.733333	0.45	0.683333	0.55	0.616667	-0.08333	0.616667	0.65	1	0.4	0.45	0.9	0.3	-0.48333	-0.51667	-0.15	-0.21667	0.133333	0.016667	0.583333	0.9	0.6	-0.35	-0.35	0.266667	-0.2	-0.11667	0.4	-0.5	-0.43333	0.2	0.216667	-0.35	-0.2	-0.28333	-0.76667	0.033333	-0.01667	-0.09129	-0.08333	-0.28333	-0.36667	-0.48333	0.433333	0.133333	-0.35	0.333333	-0.38333
telencephalon	Gustatory areas	-0.16667	-0.18333	0.05	-0.3	-0.05	-0.18333	-0.05	0.516667	0.4	1	0.666667	0.366667	-0.43333	-0.28333	0.233333	-0.06667	0.4	-0.16667	-0.13333	-0.13333	0.166667	0.016667	0.083333	-0.46667	0.016667	0.033333	-0.05	-0.45	-0.45	-0.26667	-0.56667	0.066667	-0.16667	0.033333	0.066667	0.033333	-0.23333	-0.58333	0.273861	0.366667	0.3	0.25	-0.08333	0.3	0.033333	-0.21667	0	-0.21667
telencephalon	Visceral area	0.1	0.266667	0.466667	0	0.016667	0.133333	0.35	0.416667	0.45	0.666667	1	0.516667	-0.01667	-0.66667	0.116667	0.433333	0.3	0.033333	0.166667	0.133333	0.366667	0.35	-0.15	-0.13333	0.483333	-0.31667	-0.13333	-0.2	-0.48333	-0.75	-0.11667	0.033333	-0.41667	-0.35	-0.05	-0.1	-0.1	-0.2	0	0.216667	-0.2	-0.21667	-0.45	0	-0.63333	-0.55	-0.16667	-0.41667
telencephalon	Auditory areas	0.716667	0.4	0.666667	0.383333	0.466667	-0.16667	0.583333	0.466667	0.9	0.366667	0.516667	1	0.433333	-0.51667	-0.66667	-0.23333	-0.41667	0.183333	-0.03333	0.683333	0.85	0.583333	-0.23333	0.016667	0.133333	-0.35	-0.41667	0.166667	-0.51667	-0.38333	0.233333	0.15	-0.36667	-0.16667	-0.08333	-0.61667	-0.13333	-0.21667	0.219089	-0.25	-0.31667	-0.38333	-0.53333	0.133333	-0.03333	-0.41667	0.333333	-0.4
telencephalon	Visual areas	0.45	0.516667	0.483333	0.666667	0.616667	0.183333	0.766667	0.05	0.3	-0.43333	-0.01667	0.433333	1	-0.25	-0.46667	-0.16667	-0.51667	0.8	0.266667	0.683333	0.283333	0.116667	-0.36667	0.2	-0.16667	-0.81667	-0.55	0.233333	0.05	-0.03333	0.45	0.25	0.266667	0.266667	0.1	-0.08333	0.483333	0.4	0.146059	-0.23333	-0.13333	-0.06667	0.016667	0.033333	-0.05	0.166667	0	-0.11667
telencephalon	Anterior cingulate area	-0.16667	-0.48333	-0.81667	-0.3	-0.35	-0.05	-0.38333	-0.36667	-0.48333	-0.28333	-0.66667	-0.51667	-0.25	1	0.283333	-0.05	0.116667	-0.26667	-0.08333	-0.53333	-0.51667	-0.46667	0.366667	0.1	-0.48333	0.483333	0.2	-0.23333	0.1	0.55	-0.06667	-0.11667	0.2	0.183333	0.4	0.283333	0.2	0.033333	0.237346	0.133333	0.033333	0.216667	0.166667	0.166667	0.35	0.216667	0.15	0.133333
telencephalon	Prelimbic area	-0.65	-0.3	-0.58333	-0.21667	-0.4	0.383333	-0.18333	0.15	-0.51667	0.233333	0.116667	-0.66667	-0.46667	0.283333	1	0.5	0.916667	-0.01667	0.266667	-0.83333	-0.61667	-0.51667	-0.08333	-0.43333	-0.03333	0.1	0.316667	-0.3	-0.08333	-0.11667	-0.61667	0.216667	0.166667	0.116667	0.25	0.616667	0.25	0.083333	-0.18257	0.533333	0.35	0.516667	0.383333	0.316667	-0.18333	0.133333	-0.55	-0.1
telencephalon	Infralimbic area	-0.06667	0.333333	0.05	0.05	-0.2	0.616667	0.166667	-0.01667	-0.15	-0.06667	0.433333	-0.23333	-0.16667	-0.05	0.5	1	0.566667	-0.25	0.533333	-0.31667	-0.03333	0.283333	-0.03333	-0.03333	0.716667	0.116667	0.516667	0.15	-0.21667	-0.55	0.166667	-0.16667	-0.5	-0.68333	-0.21667	0	0.166667	0.333333	-0.56598	0.4	-0.58333	-0.43333	-0.48333	-0.08333	-0.8	-0.58333	-0.41667	-0.16667
telencephalon	Orbital area	-0.46667	-0.1	-0.4	-0.05	-0.28333	0.5	-0.01667	0.45	-0.21667	0.4	0.3	-0.41667	-0.51667	0.116667	0.916667	0.566667	1	-0.11667	0.4	-0.76667	-0.26667	-0.2	-0.23333	-0.58333	0.166667	0.15	0.416667	-0.08333	-0.4	-0.3	-0.66667	0.333333	-0.15	-0.11667	0.066667	0.333333	0.083333	-0.03333	-0.34689	0.533333	0.183333	0.35	0.15	0.433333	-0.21667	-0.15	-0.6	-0.25
telencephalon	Retrosplenial area	0.1	0.216667	0.216667	0.6	0.483333	0.15	0.666667	0.3	0.133333	-0.16667	0.033333	0.183333	0.8	-0.26667	-0.01667	-0.25	-0.11667	1	0.183333	0.316667	-0.01667	-0.31667	-0.58333	-0.15	-0.41667	-0.91667	-0.63333	0.033333	0.05	-0.06667	-0.06667	0.583333	0.6	0.65	0.333333	0.266667	0.583333	0.366667	0.200832	-0.11667	0.4	0.466667	0.5	0.333333	0.116667	0.516667	-0.2	-0.23333
telencephalon	Posterior parietal association areas	-0.16667	0.766667	0.216667	0.45	0.4	0.983333	0.566667	0.283333	0.016667	-0.13333	0.166667	-0.03333	0.266667	-0.08333	0.266667	0.533333	0.4	0.183333	1	0.05	0.166667	0.416667	-0.16667	-0.26667	0.35	-0.31667	0.35	0.316667	-0.35	-0.01667	-0.06667	0.133333	-0.36667	-0.35	-0.38333	0.1	0.133333	0.033333	-0.45644	0.533333	-0.31667	-0.06667	-0.18333	0.05	-0.36667	-0.41667	-0.81667	0.133333
telencephalon	Temporal association areas	0.483333	0.616667	0.85	0.4	0.733333	-0.08333	0.483333	-0.03333	0.583333	-0.13333	0.133333	0.683333	0.683333	-0.53333	-0.83333	-0.31667	-0.76667	0.316667	0.05	1	0.583333	0.533333	0.033333	0.166667	0.183333	-0.46667	-0.26667	0.266667	0.166667	0.033333	0.616667	-0.23333	-0.03333	-0.05	-0.41667	-0.45	0.066667	0.066667	0.054772	-0.15	-0.26667	-0.4	-0.3	-0.23333	0.033333	-0.08333	0.266667	0.233333
telencephalon	Perirhinal area	0.766667	0.6	0.716667	0.583333	0.516667	0.083333	0.583333	0.566667	0.9	0.166667	0.366667	0.85	0.283333	-0.51667	-0.61667	-0.03333	-0.26667	-0.01667	0.166667	0.583333	1	0.833333	-0.38333	-0.13333	0.433333	-0.1	-0.01667	0.616667	-0.56667	-0.43333	0.283333	0.2	-0.61667	-0.46667	-0.43333	-0.86667	-0.23333	-0.06667	-0.27386	-0.25	-0.51667	-0.58333	-0.63333	0.183333	-0.03333	-0.56667	0.183333	-0.35
telencephalon	Ectorhinal area	0.483333	0.766667	0.716667	0.35	0.4	0.35	0.383333	0.233333	0.6	0.016667	0.35	0.583333	0.116667	-0.46667	-0.51667	0.283333	-0.2	-0.31667	0.416667	0.533333	0.833333	1	-0.03333	0.033333	0.733333	0.083333	0.333333	0.583333	-0.4	-0.3	0.416667	-0.2	-0.83333	-0.8	-0.71667	-0.73333	-0.38333	-0.13333	-0.47469	0	-0.75	-0.78333	-0.8	-0.21667	-0.33333	-0.8	-0.06667	0.016667
telencephalon	Hippocampal region	-0.4	-0.2	-0.18333	-0.76667	-0.21667	-0.21667	-0.61667	-0.71667	-0.35	0.083333	-0.15	-0.23333	-0.36667	0.366667	-0.08333	-0.03333	-0.23333	-0.58333	-0.16667	0.033333	-0.38333	-0.03333	1	0.316667	0.016667	0.45	0.3	-0.55	0.433333	0.55	0.216667	-0.9	-0.03333	-0.15	-0.15	0.25	-0.2	-0.38333	0.310376	0.4	-0.1	-0.13333	-0.18333	-0.55	-0.01667	-0.1	0.2	0.7
telencephalon	Retrohippocampal region	0.15	-0.16667	-0.08333	-0.36667	-0.46667	-0.28333	-0.26667	-0.7	-0.35	-0.46667	-0.13333	0.016667	0.2	0.1	-0.43333	-0.03333	-0.58333	-0.15	-0.26667	0.166667	-0.13333	0.033333	0.316667	1	-0.08333	0.016667	-0.4	-0.23333	0.2	0.083333	0.45	-0.35	-0.11667	-0.16667	0.3	0.083333	-0.33333	-0.1	0.401663	-0.56667	-0.36667	-0.38333	-0.26667	-0.78333	-0.4	-0.16667	0.25	0.016667
telencephalon	Endopiriform nucleus	0.183333	0.583333	0.583333	0.15	0.133333	0.383333	0.15	0.05	0.266667	0.016667	0.483333	0.133333	-0.16667	-0.48333	-0.03333	0.716667	0.166667	-0.41667	0.35	0.183333	0.433333	0.733333	0.016667	-0.08333	1	0.216667	0.616667	0.466667	-0.1	-0.55	0.416667	-0.36667	-0.68333	-0.86667	-0.73333	-0.5	-0.13333	0.216667	-0.74855	0.233333	-0.68333	-0.75	-0.68333	-0.23333	-0.61667	-0.68333	-0.15	0.05
telencephalon	Caudoputamen	-0.06667	-0.4	-0.41667	-0.5	-0.48333	-0.25	-0.71667	-0.26667	-0.2	0.033333	-0.31667	-0.35	-0.81667	0.483333	0.1	0.116667	0.15	-0.91667	-0.31667	-0.46667	-0.1	0.083333	0.45	0.016667	0.216667	1	0.65	0.066667	0.05	0.166667	0.016667	-0.41667	-0.36667	-0.43333	-0.21667	-0.26667	-0.4	-0.16667	-0.23735	0.033333	-0.23333	-0.3	-0.26667	-0.08333	0.166667	-0.23333	0.316667	0.183333
telencephalon	Nucleus accumbens	-0.23333	0.25	-0.01667	-0.06667	0.05	0.416667	-0.25	-0.06667	-0.11667	-0.05	-0.13333	-0.41667	-0.55	0.2	0.316667	0.516667	0.416667	-0.63333	0.35	-0.26667	-0.01667	0.333333	0.3	-0.4	0.616667	0.65	1	0.366667	0.1	0.083333	0.1	-0.41667	-0.4	-0.58333	-0.7	-0.21667	-0.03333	0.133333	-0.74855	0.566667	-0.33333	-0.31667	-0.26667	0.033333	-0.05	-0.31667	-0.21667	0.433333
	Fundus of striatum	0.533333	0.583333	0.45	0.766667	0.466667	0.35	0.433333	0.35	0.4	-0.45	-0.2	0.166667	0.233333	-0.23333	-0.3	0.15	-0.08333	0.033333	0.316667	0.266667	0.616667	0.583333	-0.55	-0.23333	0.466667	0.066667	0.366667	1	-0.15	-0.23333	0.35	0.283333	-0.35	-0.4	-0.58333	-0.71667	0.033333	0.466667	-0.78507	-0.25	-0.43333	-0.46667	-0.25	0.233333	0.083333	-0.2	-0.05	-0.11667
	Lateral septal nucleus	-0.35	-0.2	-0.01667	-0.28333	0.033333	-0.31667	-0.45	-0.73333	-0.5	-0.45	-0.48333	-0.51667	0.05	0.1	-0.08333	-0.21667	-0.4	0.05	-0.35	0.166667	-0.56667	-0.4	0.433333	0.2	-0.1	0.05	0.1	-0.15	1	0.466667	0.383333	-0.53333	0.633333	0.333333	-0.15	0.3	0.283333	0.366667	0	0.033333	0.283333	0.116667	0.433333	-0.38333	0.2	0.633333	0.233333	0.683333
	Septofimbrial nucleus	-0.45	-0.16667	-0.36667	-0.3	0.1	-0.06667	-0.4	-0.45	-0.43333	-0.26667	-0.75	-0.38333	-0.03333	0.55	-0.11667	-0.55	-0.3	-0.06667	-0.01667	0.033333	-0.43333	-0.3	0.55	0.083333	-0.55	0.166667	0.083333	-0.23333	0.466667	1	-0.08333	-0.3	0.4	0.416667	-0.03333	0.383333	-0.06667	-0.3	0.310376	0.183333	0.366667	0.4	0.45	-0.2	0.6	0.45	-0.03333	0.75
	Septohippocampal nucleus	0.566667	0.383333	0.5	0.216667	0.3	-0.1	0.183333	-0.5	0.2	-0.56667	-0.11667	0.233333	0.45	-0.06667	-0.61667	0.166667	-0.66667	-0.06667	-0.06667	0.616667	0.283333	0.416667	0.216667	0.45	0.416667	0.016667	0.1	0.35	0.383333	-0.08333	1	-0.53333	-0.13333	-0.38333	-0.33333	-0.5	0.266667	0.533333	-0.20083	-0.2	-0.68333	-0.76667	-0.53333	-0.35	-0.23333	-0.18333	0.483333	0.183333
	Pallidum	0.2	-0.03333	-0.13333	0.583333	0.083333	0.166667	0.483333	0.75	0.216667	0.066667	0.033333	0.15	0.25	-0.11667	0.216667	-0.16667	0.333333	0.583333	0.133333	-0.23333	0.2	-0.2	-0.9	-0.35	-0.36667	-0.41667	-0.41667	0.283333	-0.53333	-0.3	-0.53333	1	0.15	0.383333	0.4	0	0.116667	0.1	-0.01826	-0.33333	0.35	0.45	0.383333	0.633333	0.216667	0.216667	-0.26667	-0.68333
diencephalon	Ventral anterior-lateral complex of the thalamus	-0.31667	-0.43333	-0.28333	-0.03333	0.1	-0.35	-0.11667	-0.21667	-0.35	-0.16667	-0.41667	-0.36667	0.266667	0.2	0.166667	-0.5	-0.15	0.6	-0.36667	-0.03333	-0.61667	-0.83333	-0.03333	-0.11667	-0.68333	-0.36667	-0.4	-0.35	0.633333	0.4	-0.13333	0.15	1	0.916667	0.433333	0.55	0.566667	0.316667	0.383406	-0.01667	0.766667	0.716667	0.85	0.216667	0.5	0.966667	0.15	0.2
diencephalon	Ventral medial nucleus of the thalamus	-0.26667	-0.46667	-0.33333	0	0.1	-0.36667	-0.03333	0.033333	-0.2	0.033333	-0.35	-0.16667	0.266667	0.183333	0.116667	-0.68333	-0.11667	0.65	-0.35	-0.05	-0.46667	-0.8	-0.15	-0.16667	-0.86667	-0.43333	-0.58333	-0.4	0.333333	0.416667	-0.38333	0.383333	0.916667	1	0.566667	0.533333	0.383333	0.033333	0.56598	-0.1	0.866667	0.85	0.866667	0.333333	0.616667	0.9	0.1	0.033333
diencephalon	Ventral posterolateral nucleus of the thalamus	-0.01667	-0.68333	-0.63333	-0.23333	-0.51667	-0.36667	-0.08333	-0.05	-0.28333	0.066667	-0.05	-0.08333	0.1	0.4	0.25	-0.21667	0.066667	0.333333	-0.38333	-0.41667	-0.43333	-0.71667	-0.15	0.3	-0.73333	-0.21667	-0.7	-0.58333	-0.15	-0.03333	-0.33333	0.4	0.433333	0.566667	1	0.483333	0.183333	-0.05	0.730297	-0.33333	0.366667	0.483333	0.35	0.183333	0.05	0.35	0.183333	-0.53333
diencephalon	Ventral posteromedial nucleus of the thalamus	-0.83333	-0.38333	-0.56667	-0.46667	-0.36667	0.133333	-0.3	-0.31667	-0.76667	0.033333	-0.1	-0.61667	-0.08333	0.283333	0.616667	0	0.333333	0.266667	0.1	-0.45	-0.86667	-0.73333	0.25	0.083333	-0.5	-0.26667	-0.21667	-0.71667	0.3	0.383333	-0.5	0	0.55	0.533333	0.483333	1	0.15	-0.18333	0.419921	0.333333	0.6	0.733333	0.65	-0.18333	-0.08333	0.45	-0.48333	0.266667
diencephalon	Posterior triangular thalamic nucleus	0.116667	0.1	0.016667	0.433333	0.416667	0.15	0.45	0.016667	0.033333	-0.23333	-0.1	-0.13333	0.483333	0.2	0.25	0.166667	0.083333	0.583333	0.133333	0.066667	-0.23333	-0.38333	-0.2	-0.33333	-0.13333	-0.4	-0.03333	0.033333	0.283333	-0.06667	0.266667	0.116667	0.566667	0.383333	0.183333	0.15	1	0.766667	-0.07303	0.316667	0.1	0.2	0.25	0.516667	0.1	0.45	0.083333	-0.06667
	Subparafascicular nucleus	0.333333	0.166667	0.15	0.533333	0.25	0.116667	0.333333	-0.1	-0.01667	-0.58333	-0.2	-0.21667	0.4	0.033333	0.083333	0.333333	-0.03333	0.366667	0.033333	0.066667	-0.06667	-0.13333	-0.38333	-0.1	0.216667	-0.16667	0.133333	0.466667	0.366667	-0.3	0.533333	0.1	0.316667	0.033333	-0.05	-0.18333	0.766667	1	-0.47469	-0.08333	-0.2	-0.2	0.066667	0.283333	-0.08333	0.3	0.166667	-0.15
	Subparafascicular area	-0.07303	-0.52947	-0.32863	-0.45644	-0.2556	-0.54772	-0.18257	-0.21909	-0.09129	0.273861	0	0.219089	0.146059	0.237346	-0.18257	-0.56598	-0.34689	0.200832	-0.45644	0.054772	-0.27386	-0.47469	0.310376	0.401663	-0.74855	-0.23735	-0.74855	-0.78507	0	0.310376	-0.20083	-0.01826	0.383406	0.56598	0.730297	0.419921	-0.07303	-0.47469	1	-0.20083	0.383406	0.401663	0.219089	-0.1278	0.200832	0.273861	0.328634	-0.09129
	Lateral posterior nucleus of the thalamus	-0.53333	0.266667	-0.01667	-0.13333	0.266667	0.516667	0.05	0.066667	-0.08333	0.366667	0.216667	-0.25	-0.23333	0.133333	0.533333	0.4	0.533333	-0.11667	0.533333	-0.15	-0.25	0	0.4	-0.56667	0.233333	0.033333	0.566667	-0.25	0.033333	0.183333	-0.2	-0.33333	-0.01667	-0.1	-0.33333	0.333333	0.316667	-0.08333	-0.20083	1	0.066667	0.2	0	0.183333	-0.08333	-0.11667	-0.45	0.45
	Posterior complex of the thalamus	-0.56667	-0.51667	-0.36667	-0.2	-0.05	-0.3	-0.26667	0.15	-0.28333	0.3	-0.2	-0.31667	-0.13333	0.033333	0.35	-0.58333	0.183333	0.4	-0.31667	-0.26667	-0.51667	-0.75	-0.1	-0.36667	-0.68333	-0.23333	-0.33333	-0.43333	0.283333	0.366667	-0.68333	0.35	0.766667	0.866667	0.366667	0.6	0.1	-0.2	0.383406	0.066667	1	0.933333	0.916667	0.283333	0.566667	0.8	-0.11667	0.133333
	Anteroventral nucleus of thalamus	-0.61667	-0.45	-0.51667	-0.13333	-0.06667	-0.05	-0.13333	0.2	-0.36667	0.25	-0.21667	-0.38333	-0.06667	0.216667	0.516667	-0.43333	0.35	0.466667	-0.06667	-0.4	-0.58333	-0.78333	-0.13333	-0.38333	-0.75	-0.3	-0.31667	-0.46667	0.116667	0.4	-0.76667	0.45	0.716667	0.85	0.483333	0.733333	0.2	-0.2	0.401663	0.2	0.933333	1	0.9	0.366667	0.483333	0.716667	-0.31667	0.066667
	Anteromedial nucleus	-0.56667	-0.43333	-0.43333	-0.05	-0.03333	-0.13333	-0.21667	0	-0.48333	-0.08333	-0.45	-0.53333	0.016667	0.166667	0.383333	-0.48333	0.15	0.5	-0.18333	-0.3	-0.63333	-0.8	-0.18333	-0.26667	-0.68333	-0.26667	-0.26667	-0.25	0.433333	0.45	-0.53333	0.383333	0.85	0.866667	0.35	0.65	0.25	0.066667	0.219089	0	0.916667	0.9	1	0.233333	0.533333	0.9	-0.21667	0.2
	Anterodorsal nucleus	0.25	-0.06667	-0.13333	0.516667	0.333333	0.066667	0.416667	0.733333	0.433333	0.3	0	0.133333	0.033333	0.166667	0.316667	-0.08333	0.433333	0.333333	0.05	-0.23333	0.183333	-0.21667	-0.55	-0.78333	-0.23333	-0.08333	0.033333	0.233333	-0.38333	-0.2	-0.35	0.633333	0.216667	0.333333	0.183333	-0.18333	0.516667	0.283333	-0.1278	0.183333	0.283333	0.366667	0.233333	1	0.483333	0.25	0.066667	-0.46667
	Interanteromedial nucleus of the thalamus	0.016667	-0.31667	-0.23333	0.1	0.3	-0.4	-0.16667	0.166667	0.133333	0.033333	-0.63333	-0.03333	-0.05	0.35	-0.18333	-0.8	-0.21667	0.116667	-0.36667	0.033333	-0.03333	-0.33333	-0.01667	-0.4	-0.61667	0.166667	-0.05	0.083333	0.2	0.6	-0.23333	0.216667	0.5	0.616667	0.05	-0.08333	0.1	-0.08333	0.200832	-0.08333	0.566667	0.483333	0.533333	0.483333	1	0.633333	0.35	0.216667
	Interanterodorsal nucleus of the thalamus	-0.3	-0.46667	-0.31667	0	0.083333	-0.38333	-0.2	-0.16667	-0.35	-0.21667	-0.55	-0.41667	0.166667	0.216667	0.133333	-0.58333	-0.15	0.516667	-0.41667	-0.08333	-0.56667	-0.8	-0.1	-0.16667	-0.68333	-0.23333	-0.31667	-0.2	0.633333	0.45	-0.18333	0.216667	0.966667	0.9	0.35	0.45	0.45	0.3	0.273861	-0.11667	0.8	0.716667	0.9	0.25	0.633333	1	0.166667	0.216667
	Lateral dorsal nucleus of thalamus	0.583333	-0.41667	0.05	-0.15	-0.05	-0.85	-0.23333	-0.25	0.333333	0	-0.16667	0.333333	0	0.15	-0.55	-0.41667	-0.6	-0.2	-0.81667	0.266667	0.183333	-0.06667	0.2	0.25	-0.15	0.316667	-0.21667	-0.05	0.233333	-0.03333	0.483333	-0.26667	0.15	0.1	0.183333	-0.48333	0.083333	0.166667	0.328634	-0.45	-0.11667	-0.31667	-0.21667	0.066667	0.35	0.166667	1	-0.15
	Intermediodorsal nucleus of the thalamus	-0.55	0.166667	0.066667	-0.33333	0.233333	0.1	-0.4	-0.56667	-0.38333	-0.21667	-0.41667	-0.4	-0.11667	0.133333	-0.1	-0.16667	-0.25	-0.23333	0.133333	0.233333	-0.35	0.016667	0.7	0.016667	0.05	0.183333	0.433333	-0.11667	0.683333	0.75	0.183333	-0.68333	0.2	0.033333	-0.53333	0.266667	-0.06667	-0.15	-0.09129	0.45	0.133333	0.066667	0.2	-0.46667	0.216667	0.216667	-0.15	1
	Submedial nucleus of the thalamus	-0.43333	-0.18333	-0.16667	0	0.366667	-0.13333	0	-0.03333	-0.18333	0.05	-0.36667	-0.2	0.266667	0.166667	0.1	-0.61667	-0.11667	0.566667	-0.08333	0.116667	-0.45	-0.61667	0.1	-0.31667	-0.7	-0.41667	-0.3	-0.36667	0.45	0.633333	-0.3	0.116667	0.85	0.883333	0.216667	0.55	0.416667	-0.03333	0.419921	0.266667	0.8	0.8	0.8	0.25	0.633333	0.816667	-0.06667	0.416667
	Parataenial nucleus	-0.36667	-0.48333	-0.45	0	-0.1	-0.21667	-0.15	-0.2	-0.53333	-0.31667	-0.48333	-0.55	0.2	0.266667	0.333333	-0.35	0.016667	0.583333	-0.28333	-0.26667	-0.7	-0.88333	-0.2	-0.05	-0.66667	-0.31667	-0.36667	-0.25	0.55	0.316667	-0.23333	0.316667	0.933333	0.85	0.516667	0.616667	0.5	0.383333	0.255604	-0.13333	0.733333	0.733333	0.9	0.2	0.383333	0.933333	-0.01667	0.066667
	Paraventricular nucleus of the thalamus	-0.28333	0.516667	0.266667	0.266667	0.283333	0.566667	0	0.183333	-0.06667	-0.18333	-0.15	-0.28333	-0.21667	-0.26667	0.116667	0.216667	0.266667	-0.2	0.516667	0	0.166667	0.433333	-0.13333	-0.38333	0.5	0.183333	0.666667	0.616667	0.066667	0.116667	-0.1	0	-0.3	-0.36667	-0.8	-0.16667	-0.26667	0.016667	-0.80333	0.25	-0.06667	-0.1	0.05	-0.08333	0.016667	-0.15	-0.56667	0.433333
	Nucleus of reuniens	-0.13333	0	-0.05	0.316667	0.25	-0.01667	-0.11667	-0.03333	-0.23333	-0.53333	-0.73333	-0.38333	0.116667	0.05	-0.11667	-0.46667	-0.2	0.25	-0.06667	0.05	-0.13333	-0.2	-0.28333	-0.16667	-0.26667	0	0.083333	0.483333	0.466667	0.466667	-0.05	0.266667	0.45	0.4	-0.23333	0	0.033333	0.266667	-0.31038	-0.28333	0.416667	0.316667	0.633333	0.083333	0.6	0.633333	-0.08333	0.35
	Rhomboid nucleus	-0.18333	0.083333	0.133333	0.1	0.583333	-0.16667	-0.05	-0.06667	0.066667	-0.08333	-0.53333	0	0.216667	0.066667	-0.35	-0.75	-0.43333	0.25	-0.08333	0.433333	-0.05	-0.13333	0.216667	-0.26667	-0.43333	-0.13333	-0.03333	0.033333	0.466667	0.766667	-0.01667	-0.1	0.516667	0.55	-0.26667	0.066667	0.1	-0.13333	0.164317	0.133333	0.5	0.4	0.5	0.083333	0.783333	0.583333	0.1	0.65
	Central medial nucleus of the thalamus	-0.43333	-0.1	-0.15	0.083333	0.35	-0.05	-0.08333	0.083333	-0.18333	-0.05	-0.53333	-0.23333	0.133333	0.1	0	-0.71667	-0.11667	0.416667	-0.01667	0.083333	-0.28333	-0.41667	-0.03333	-0.33333	-0.63333	-0.25	-0.16667	-0.06667	0.35	0.716667	-0.41667	0.25	0.65	0.75	0	0.383333	0.066667	-0.18333	0.200832	0.083333	0.783333	0.75	0.816667	0.183333	0.75	0.733333	-0.2	0.466667
	Paracentral nucleus	-0.55	-0.11667	-0.21667	0.15	0.216667	0.116667	0.016667	0.166667	-0.33333	-0.06667	-0.36667	-0.38333	0.166667	0	0.3	-0.46667	0.15	0.6	0.1	-0.11667	-0.43333	-0.56667	-0.26667	-0.36667	-0.58333	-0.43333	-0.23333	-0.1	0.3	0.466667	-0.55	0.45	0.716667	0.783333	0.15	0.583333	0.2	-0.01667	0.109545	0.1	0.85	0.866667	0.933333	0.233333	0.5	0.766667	-0.43333	0.266667
	Central lateral nucleus of the thalamus	-0.68333	0.166667	-0.06667	-0.05	0.3	0.433333	-0.01667	0.35	-0.08333	0.45	0.05	-0.25	-0.28333	-0.03333	0.483333	-0.05	0.533333	0.05	0.45	-0.18333	-0.2	-0.1	0.116667	-0.71667	-0.06667	-0.06667	0.366667	-0.15	-0.03333	0.366667	-0.63333	0.066667	0.133333	0.216667	-0.31667	0.4	0	-0.36667	-0.14606	0.75	0.516667	0.583333	0.416667	0.266667	0.283333	0.15	-0.61667	0.45
	Parafascicular nucleus	-0.53333	-0.03333	-0.31667	0	0.116667	0.316667	0.2	0.166667	-0.28333	0.15	-0.06667	-0.15	0.266667	0.166667	0.35	-0.26667	0.233333	0.566667	0.366667	-0.13333	-0.4	-0.46667	-0.05	-0.16667	-0.65	-0.56667	-0.4	-0.46667	-0.1	0.433333	-0.6	0.366667	0.45	0.633333	0.416667	0.75	0.166667	-0.33333	0.474693	0.316667	0.6	0.8	0.6	0.15	0.183333	0.366667	-0.56667	0.116667
	Reticular nucleus of the thalamus	0	-0.41667	-0.05	0.116667	-0.11667	-0.45	0.033333	0.1	-0.1	-0.03333	0.016667	-0.05	0.266667	-0.3	0.066667	-0.36667	-0.1	0.633333	-0.5	-0.03333	-0.25	-0.6	-0.51667	0.033333	-0.43333	-0.48333	-0.66667	-0.15	0.266667	-0.23333	-0.2	0.5	0.683333	0.683333	0.516667	0.266667	0.25	0.3	0.273861	-0.5	0.616667	0.483333	0.633333	0.166667	0.15	0.683333	0.166667	-0.36667
	Medial habenula	-0.60249	0.292119	-0.23735	0	0.109545	0.748554	0.054772	0.273861	-0.23735	0.182574	-0.03651	-0.32863	-0.2556	0.200832	0.529465	0.237346	0.620752	-0.09129	0.748554	-0.34689	-0.16432	0.07303	0.091287	-0.45644	0.018257	0.036515	0.456435	-0.01826	-0.29212	0.346891	-0.56598	0.109545	-0.20083	-0.09129	-0.2556	0.383406	-0.1278	-0.38341	-0.24	0.675524	0.146059	0.365148	0.164317	0.127802	0.018257	-0.18257	-0.82158	0.328634
	Lateral habenula	-0.43333	0.333333	-0.13333	0.183333	0.2	0.733333	0.116667	0.466667	-0.05	0.216667	0	-0.3	-0.35	0.116667	0.566667	0.333333	0.733333	-0.15	0.7	-0.38333	0	0.166667	-0.1	-0.7	0.216667	0.166667	0.65	0.25	-0.33333	0.133333	-0.51667	0.2	-0.26667	-0.2	-0.41667	0.116667	-0.03333	-0.16667	-0.52947	0.666667	0.083333	0.25	0.1	0.366667	0.083333	-0.2	-0.71667	0.2
	Arcuate hypothalamic nucleus	0.457693	0.42379	0.152564	0.847579	0.355983	0.42379	0.542451	0.372935	0.186467	-0.59331	-0.33903	0.016952	0.42379	-0.01695	-0.10171	0.10171	0.016952	0.355983	0.372935	0.067806	0.372935	0.237322	-0.74587	-0.16952	0.10171	-0.16952	0.084758	0.864531	-0.20342	-0.16952	0.169516	0.593306	-0.08476	-0.08476	-0.16952	-0.40684	0.237322	0.559402	-0.57566	-0.33903	-0.23732	-0.15256	0.033903	0.372935	0.118661	0.033903	-0.18647	-0.30513
	Anterodorsal preoptic nucleus	-0.63333	-0.6	-0.51667	-0.31667	-0.3	-0.18333	-0.31667	-0.08333	-0.53333	0.183333	-0.06667	-0.6	-0.21667	0.183333	0.7	-0.06667	0.433333	0.316667	-0.26667	-0.53333	-0.8	-0.9	-0.01667	-0.28333	-0.45	-0.15	-0.15	-0.55	0.4	0.1	-0.5	0.166667	0.766667	0.683333	0.483333	0.75	0.416667	0.166667	0.237346	0.25	0.783333	0.783333	0.783333	0.25	0.166667	0.716667	-0.13333	0.033333
	Anteroventral preoptic nucleus	-0.15	0.283333	0.066667	0.133333	0.266667	0.4	0.133333	0.683333	0.383333	0.583333	0.216667	0.183333	-0.4	-0.08333	0.216667	0.033333	0.516667	-0.26667	0.433333	-0.15	0.383333	0.383333	-0.08333	-0.7	0.183333	0.216667	0.45	0.2	-0.58333	0.033333	-0.55	0.216667	-0.45	-0.23333	-0.41667	-0.2	-0.31667	-0.5	-0.29212	0.483333	0.066667	0.133333	-0.11667	0.416667	0.233333	-0.36667	-0.4	0.033333
	Anteroventral periventricular nucleus	0.266667	0.133333	0.233333	-0.18333	0.116667	-0.1	-0.06667	0.216667	0.566667	0.583333	0.366667	0.45	-0.43333	-0.01667	-0.18333	0.133333	0.066667	-0.65	-0.03333	0.116667	0.5	0.55	0.383333	-0.26667	0.433333	0.516667	0.45	0.016667	-0.38333	-0.15	0.1	-0.4	-0.61667	-0.55	-0.4	-0.55	-0.26667	-0.36667	-0.09129	0.35	-0.41667	-0.46667	-0.68333	0.133333	0.016667	-0.61667	0.316667	0.016667
	Medial preoptic area	-0.45	0.033333	-0.13333	-0.01667	0.016667	0.3	-0.11667	0.583333	0.033333	0.483333	0.066667	-0.11667	-0.5	-0.13333	0.366667	-0.11667	0.566667	-0.16667	0.283333	-0.35	0.083333	0.083333	-0.18333	-0.6	-0.01667	0.166667	0.3	0.1	-0.38333	0.133333	-0.8	0.366667	-0.2	0.016667	-0.26667	0.1	-0.46667	-0.55	-0.23735	0.283333	0.416667	0.433333	0.283333	0.266667	0.283333	-0.06667	-0.55	0.083333
	Posterodorsal preoptic nucleus	-0.3	-0.05	-0.36667	-0.23333	-0.21667	0.133333	-0.35	-0.38333	-0.5	-0.45	-0.63333	-0.31667	-0.05	0.4	-0.18333	-0.31667	-0.25	-0.2	0.15	-0.08333	-0.21667	0	0.283333	0.45	-0.35	0.2	0	0	0.1	0.716667	-0.11667	-0.08333	-0.06667	0.033333	0	0.25	-0.51667	-0.43333	0.164317	-0.21667	0.033333	0.116667	0.183333	-0.48333	0.2	0.033333	-0.26667	0.433333
	Parastrial nucleus	-0.16667	-0.01667	0.133333	0.3	0.483333	-0.1	0.183333	0.016667	-0.03333	-0.11667	-0.2	-0.21667	0.35	-0.1	0.15	-0.25	-0.05	0.633333	-0.11667	0.183333	-0.31667	-0.5	-0.18333	-0.45	-0.25	-0.43333	-0.1	0	0.6	0.15	0.05	0.116667	0.833333	0.666667	0	0.25	0.75	0.566667	-0.05477	0.216667	0.566667	0.483333	0.65	0.383333	0.4	0.8	0.066667	0.233333
	Suprachiasmatic nucleus	-0.11315	0.548345	0.295932	0.47001	0.58316	0.487417	0.182782	0.339451	0.165374	-0.15667	-0.31334	-0.09574	-0.01741	-0.14797	-0.05222	-0.08704	0.11315	-0.0087	0.487417	0.174078	0.295932	0.391675	-0.19149	-0.55705	0.243709	0.078335	0.548345	0.670199	0.026112	0.304636	-0.09574	0.130558	-0.13056	-0.12185	-0.74853	-0.26982	-0.08704	0.026112	-0.65789	0.261116	0.052223	0.034816	0.147966	0.200189	0.382971	0.026112	-0.40908	0.435194
	Ventrolateral preoptic nucleus	0.3	-0.21667	-0.35	0.383333	0.083333	0.016667	0.25	0.65	0.333333	0.233333	-0.11667	0.066667	-0.13333	0.383333	0.316667	-0.05	0.45	0.1	-0.01667	-0.41667	0.166667	-0.2	-0.48333	-0.61667	-0.26667	0.166667	0.083333	0.233333	-0.5	-0.16667	-0.36667	0.616667	0.05	0.2	0.283333	-0.23333	0.333333	0.183333	-0.09129	0.05	0.15	0.266667	0.116667	0.933333	0.466667	0.116667	0.133333	-0.55
	Mammillary body	0.35	0.05	-0.3	0.5	0.216667	0.266667	0.55	0.416667	0.216667	-0.1	-0.2	0.183333	0.4	0.483333	0.1	-0.06667	0.15	0.416667	0.3	-0.13333	0.133333	-0.15	-0.4	-0.2	-0.46667	-0.25	-0.25	0.116667	-0.51667	0.05	-0.15	0.583333	0.083333	0.266667	0.466667	-0.01667	0.433333	0.15	0.200832	0	-0.03333	0.233333	0.05	0.65	0.266667	0.05	-0.05	-0.46667
	Median preoptic nucleus	0.175734	0	0.19247	0.24268	-0.04184	-0.159	0.092051	-0.3682	-0.25942	-0.66109	-0.16737	-0.17573	0.48536	-0.26778	-0.1841	0.025105	-0.38494	0.451887	-0.22594	0.217575	-0.17573	-0.20921	-0.33473	0.443519	0.025105	-0.37657	-0.35147	0.217575	0.527201	-0.21758	0.460255	0.083683	0.401677	0.184102	0.133892	0.05021	0.29289	0.661094	-0.11917	-0.55231	-0.00837	-0.11716	0.234312	-0.29289	-0.23431	0.393309	0.133892	-0.09205
	Dorsal premammillary nucleus	0.45	-0.06667	-0.16667	0.433333	0.366667	-0.13333	0.166667	0.316667	0.366667	-0.13333	-0.55	0.116667	0.066667	0.483333	-0.18333	-0.38333	-0.1	0.033333	-0.11667	0	0.266667	-0.03333	-0.21667	-0.41667	-0.31667	0.266667	0.15	0.433333	-0.13333	0.266667	0.05	0.3	0.133333	0.216667	0	-0.45	0.3	0.233333	-0.09129	-0.08333	0.033333	0.066667	0.083333	0.7	0.766667	0.25	0.4	-0.11667
	Ventral premammillary nucleus	0.716667	0.55	0.733333	0.7	0.8	0	0.733333	0.583333	0.95	0.216667	0.316667	0.816667	0.5	-0.45	-0.51667	-0.16667	-0.28333	0.333333	0.1	0.683333	0.816667	0.516667	-0.38333	-0.4	0.216667	-0.35	-0.11667	0.466667	-0.31667	-0.33333	0.316667	0.216667	-0.15	-0.06667	-0.31667	-0.7	0.283333	0.2	-0.14606	-0.01667	-0.23333	-0.3	-0.35	0.483333	0.2	-0.16667	0.3	-0.26667
	Lateral hypothalamic area	0.366667	0.05	0.016667	0.683333	0.183333	0.116667	0.616667	0.7	0.316667	-0.01667	0.083333	0.283333	0.45	-0.2	0.066667	-0.16667	0.166667	0.7	0.1	-0.05	0.283333	-0.15	-0.93333	-0.25	-0.33333	-0.55	-0.53333	0.316667	-0.48333	-0.38333	-0.33333	0.966667	0.183333	0.383333	0.416667	-0.08333	0.233333	0.233333	0.018257	-0.41667	0.25	0.333333	0.3	0.6	0.15	0.216667	-0.15	-0.73333
	Lateral preoptic area	-0.08333	-0.36667	-0.1	0.15	-0.1	-0.33333	0.05	0.3	-0.06667	0.066667	-0.01667	0	0.2	-0.31667	0.066667	-0.5	-0.01667	0.616667	-0.36667	-0.08333	-0.15	-0.51667	-0.6	-0.05	-0.53333	-0.48333	-0.68333	-0.1	0.05	-0.11667	-0.46667	0.683333	0.566667	0.7	0.483333	0.283333	0	0.016667	0.292119	-0.51667	0.716667	0.616667	0.7	0.2	0.266667	0.616667	-0.03333	-0.36667
	Retrochiasmatic area	0	0.816667	0.483333	0.716667	0.6	0.816667	0.6	0.466667	0.216667	-0.2	0.1	0.016667	0.283333	-0.4	0.116667	0.366667	0.3	0.283333	0.8	0.2	0.366667	0.483333	-0.48333	-0.48333	0.483333	-0.31667	0.4	0.7	-0.18333	-0.16667	0	0.3	-0.25	-0.28333	-0.63333	-0.2	0.15	0.283333	-0.76681	0.3	-0.18333	-0.1	-0.03333	0.2	-0.15	-0.2	-0.66667	0.1
	Subthalamic nucleus	-0.15	-0.31667	-0.35	-0.01667	-0.5	-0.01667	-0.01667	-0.05	-0.46667	-0.28333	-0.05	-0.23333	0.2	-0.05	0.2	-0.05	0.066667	0.416667	-0.08333	-0.31667	-0.33333	-0.43333	-0.45	0.45	-0.4	-0.38333	-0.61667	-0.16667	-0.06667	-0.15	-0.31667	0.533333	0.25	0.333333	0.633333	0.466667	-0.13333	0.016667	0.273861	-0.56667	0.283333	0.35	0.416667	-0.2	-0.25	0.25	-0.28333	-0.41667
	Tuberal nucleus	0.3	0.55	0.3	0.533333	0.2	0.566667	0.55	0.733333	0.466667	0.166667	0.366667	0.433333	0.083333	-0.36667	-0.03333	0.25	0.316667	0.033333	0.583333	0.033333	0.683333	0.633333	-0.58333	-0.23333	0.333333	-0.15	0.066667	0.533333	-0.83333	-0.41667	-0.26667	0.55	-0.68333	-0.45	-0.25	-0.4	-0.36667	-0.23333	-0.38341	-0.08333	-0.33333	-0.21667	-0.36667	0.216667	-0.23333	-0.61667	-0.48333	-0.45
	Zona incerta	0.066667	-0.31667	-0.06667	0.216667	-0.08333	-0.33333	0.166667	0.233333	-0.03333	-0.05	-0.01667	0.1	0.383333	-0.28333	-0.05	-0.48333	-0.15	0.7	-0.35	0.016667	-0.1	-0.48333	-0.61667	0.116667	-0.56667	-0.58333	-0.81667	-0.1	0.016667	-0.15	-0.31667	0.683333	0.55	0.683333	0.583333	0.25	0.066667	0.083333	0.383406	-0.61667	0.583333	0.516667	0.6	0.15	0.183333	0.566667	0.033333	-0.45
	Nucleus of the brachium of the inferior colliculus	0.033333	-0.45	-0.35	-0.31667	-0.75	-0.28333	-0.28333	-0.21667	-0.36667	-0.16667	0.033333	-0.06667	-0.06667	0	-0.03333	-0.03333	-0.1	-0.05	-0.33333	-0.3	-0.16667	-0.2	-0.16667	0.716667	-0.23333	0	-0.53333	-0.23333	-0.16667	-0.21667	-0.15	0.233333	-0.1	0	0.583333	0.2	-0.48333	-0.21667	0.365148	-0.71667	-0.01667	-0.01667	0.016667	-0.43333	-0.35	-0.08333	0.033333	-0.45
	Nucleus sagulum	-0.23333	0.2	0.116667	0.25	-0.01667	0.316667	0.3	0.133333	-0.25	-0.21667	0.133333	-0.05	0.433333	-0.45	0.083333	-0.03333	0.033333	0.616667	0.3	0.066667	-0.1	-0.11667	-0.5	0.216667	-0.16667	-0.7	-0.51667	0.016667	-0.05	-0.11667	-0.28333	0.5	0.183333	0.266667	0.2	0.416667	-0.11667	-0.03333	0.054772	-0.3	0.283333	0.333333	0.4	-0.25	-0.3	0.166667	-0.6	-0.15
	Parabigeminal nucleus	-0.5	-0.13333	-0.28333	-0.6	-0.66667	0.15	-0.58333	-0.6	-0.71667	-0.26667	-0.06667	-0.51667	-0.4	0.083333	0.183333	0.35	0.083333	-0.5	0.083333	-0.33333	-0.41667	0.033333	0.416667	0.6	0.233333	0.333333	0.216667	-0.21667	0.2	0.133333	-0.01667	-0.41667	-0.3	-0.4	-0.06667	0.366667	-0.56667	-0.28333	-0.07303	-0.06667	-0.2	-0.18333	-0.1	-0.81667	-0.53333	-0.28333	-0.35	0.316667
	Ventral tegmental area	-0.23333	-0.26667	-0.26667	0.116667	-0.25	0	0.1	-0.05	-0.46667	-0.31667	-0.1	-0.31667	0.366667	-0.08333	0.283333	-0.1	0.066667	0.683333	-0.06667	-0.21667	-0.46667	-0.61667	-0.48333	0.233333	-0.46667	-0.58333	-0.61667	-0.18333	0.183333	-0.08333	-0.26667	0.533333	0.583333	0.583333	0.6	0.583333	0.233333	0.266667	0.237346	-0.38333	0.483333	0.533333	0.65	-0.03333	-0.11667	0.55	-0.28333	-0.28333
	Periaqueductal gray	0.066667	0.266667	0.25	0.6	0.516667	0.183333	0.616667	0.133333	0.033333	-0.33333	-0.06667	0.05	0.816667	-0.23333	-0.01667	-0.16667	-0.16667	0.966667	0.2	0.35	-0.1	-0.31667	-0.5	-0.11667	-0.31667	-0.86667	-0.5	0.1	0.25	-0.01667	0.1	0.433333	0.65	0.6	0.216667	0.266667	0.683333	0.533333	0.07303	-0.06667	0.333333	0.383333	0.5	0.25	0.083333	0.566667	-0.18333	-0.08333
	Pretectal region	-0.63333	0.1	-0.08333	-0.25	0.083333	0.416667	-0.05	0.033333	-0.2	0.433333	0.333333	-0.35	-0.31667	0.05	0.683333	0.466667	0.633333	-0.08333	0.4	-0.28333	-0.4	-0.16667	0.35	-0.53333	0.233333	0	0.483333	-0.38333	0.1	0.033333	-0.28333	-0.3	0.083333	-0.03333	-0.2	0.466667	0.333333	-0.03333	-0.16432	0.95	0.183333	0.283333	0.1	0.15	-0.2	-0.03333	-0.45	0.35
	Cuneiform nucleus	-0.41667	-0.16667	-0.21667	-0.01667	-0.3	0.15	0.05	-0.13333	-0.56667	-0.25	0.05	-0.38333	0.283333	-0.16667	0.383333	0.083333	0.166667	0.583333	0.083333	-0.23333	-0.53333	-0.53333	-0.33333	0.266667	-0.3	-0.58333	-0.5	-0.28333	0.2	-0.1	-0.28333	0.366667	0.466667	0.433333	0.483333	0.7	0.15	0.166667	0.182574	-0.2	0.416667	0.483333	0.566667	-0.21667	-0.33333	0.4	-0.46667	-0.15
	Red nucleus	-0.36667	-0.15	-0.35	-0.16667	-0.43333	0.15	-0.23333	-0.11667	-0.53333	-0.28333	-0.26667	-0.3	-0.03333	0.033333	0.066667	-0.18333	0.016667	0.066667	0.116667	-0.26667	-0.25	-0.15	-0.15	0.433333	-0.33333	-0.1	-0.3	-0.06667	-0.08333	0.266667	-0.41667	0.316667	-0.01667	0.133333	0.25	0.416667	-0.56667	-0.4	0.164317	-0.41667	0.233333	0.3	0.35	-0.43333	-0.08333	0.066667	-0.48333	0.016667
	Oculomotor nucleus	-0.63333	-0.2	-0.66667	-0.33333	-0.36667	0.433333	-0.21667	0.116667	-0.46667	0.233333	-0.1	-0.41667	-0.4	0.483333	0.616667	0.116667	0.616667	-0.16667	0.416667	-0.65	-0.41667	-0.26667	0.166667	-0.15	-0.33333	0.15	0.15	-0.38333	-0.36667	0.366667	-0.73333	0.183333	-0.1	0.083333	0.266667	0.6	-0.25	-0.55	0.182574	0.416667	0.266667	0.516667	0.25	0.066667	0.016667	-0.1	-0.63333	0.083333
	Paratrochlear nucleus	0.116667	-0.73333	-0.73333	-0.36667	-0.46667	-0.46667	-0.36667	-0.1	-0.11667	0.15	-0.3	-0.13333	-0.35	0.783333	0.183333	-0.18333	0.1	-0.28333	-0.48333	-0.51667	-0.28333	-0.48333	0.216667	0.05	-0.51667	0.483333	-0.08333	-0.38333	-0.15	0.166667	-0.16667	0.033333	0.15	0.233333	0.633333	0.066667	0.116667	-0.08333	0.474693	-0.08333	0.1	0.183333	0.033333	0.366667	0.366667	0.15	0.516667	-0.3
	Ventral tegmental nucleus	-0.13333	-0.3	-0.28333	-0.23333	-0.05	-0.18333	0.05	0.366667	0.2	0.666667	0.216667	0.35	-0.05	0.15	0.066667	-0.45	0.116667	0.15	-0.08333	-0.1	0	-0.25	0.083333	-0.15	-0.61667	-0.2	-0.48333	-0.6	-0.48333	0.2	-0.61667	0.283333	0.1	0.433333	0.516667	0.3	-0.16667	-0.7	0.748554	0.133333	0.433333	0.533333	0.166667	0.283333	0.3	0.033333	-0.01667	-0.21667
	Anterior tegmental nucleus	0.483333	-0.28333	0.1	-0.15	-0.26667	-0.66667	-0.13333	-0.26667	0.133333	-0.16667	-0.05	0.433333	0.25	-0.15	-0.7	-0.48333	-0.73333	0.016667	-0.61667	0.35	0.233333	0.05	-0.01667	0.75	-0.26667	-0.06667	-0.68333	-0.1	0.016667	-0.06667	0.3	0	-0.01667	0.083333	0.366667	-0.25	-0.4	-0.18333	0.529465	-0.86667	-0.11667	-0.26667	-0.16667	-0.41667	0	0	0.583333	-0.28333
	Pedunculopontine nucleus	-0.28333	-0.15	-0.13333	-0.36667	-0.58333	0.033333	-0.16667	-0.18333	-0.4	0.016667	0.316667	-0.05	-0.01667	-0.26667	0.083333	0.116667	0.033333	0.033333	0.016667	-0.16667	-0.2	-0.06667	-0.03333	0.616667	-0.06667	-0.25	-0.46667	-0.38333	-0.16667	-0.18333	-0.26667	0.1	-0.16667	-0.06667	0.366667	0.433333	-0.53333	-0.41667	0.328634	-0.35	0.033333	0.066667	0.016667	-0.61667	-0.58333	-0.21667	-0.36667	-0.2
	Midbrain raphe nuclei	-0.76667	-0.68333	-0.71667	-0.56667	-0.56667	-0.15	-0.58333	-0.4	-0.83333	-0.01667	-0.25	-0.81667	-0.36667	0.4	0.7	0.016667	0.383333	0.05	-0.25	-0.66667	-0.96667	-0.88333	0.233333	0.016667	-0.43333	0.083333	-0.03333	-0.61667	0.483333	0.283333	-0.43333	-0.05	0.633333	0.516667	0.483333	0.85	0.2	0.05	0.255604	0.2	0.633333	0.666667	0.7	-0.06667	0.05	0.6	-0.18333	0.2
	Parabrachial nucleus	0.016667	0.7	0.466667	0.25	0.4	0.533333	0.366667	-0.43333	-0.11667	-0.55	0.016667	-0.03333	0.55	-0.15	-0.2	0.433333	-0.28333	0.183333	0.566667	0.5	0.016667	0.366667	0.216667	0.3	0.433333	-0.35	0.183333	0.2	0.333333	0.066667	0.666667	-0.45	-0.1	-0.33333	-0.41667	0.033333	0.316667	0.383333	-0.29212	0.266667	-0.51667	-0.43333	-0.3	-0.46667	-0.5	-0.21667	-0.28333	0.433333
	Superior olivary complex	0.066667	0.466667	0.15	0.35	-0.08333	0.716667	0.433333	0.516667	0.133333	0.1	0.516667	0.1	-0.05	-0.31667	0.35	0.7	0.6	-0.03333	0.666667	-0.25	0.35	0.466667	-0.5	-0.15	0.533333	-0.11667	0.216667	0.366667	-0.7	-0.61667	-0.23333	0.4	-0.66667	-0.58333	-0.16667	-0.13333	-0.2	-0.01667	-0.51121	0.1	-0.41667	-0.25	-0.38333	0.083333	-0.63333	-0.66667	-0.65	-0.46667
	Barrington's nucleus	0.1	-0.13333	-0.4	-0.11667	-0.5	0.266667	-0.08333	0.3	0.016667	0.25	0.233333	-0.06667	-0.55	0.316667	0.433333	0.566667	0.633333	-0.55	0.2	-0.65	0.133333	0.2	-0.1	-0.1	0.283333	0.533333	0.383333	0.083333	-0.7	-0.4	-0.28333	0.166667	-0.66667	-0.56667	0.116667	-0.18333	-0.26667	-0.16667	-0.23735	0.1	-0.41667	-0.25	-0.46667	0.233333	-0.31667	-0.63333	-0.15	-0.5
	Dorsal tegmental nucleus	-0.13333	-0.2	-0.15	-0.53333	-0.2	-0.11667	-0.21667	0.016667	0.166667	0.716667	0.466667	0.166667	-0.48333	0.2	0.233333	0.233333	0.3	-0.5	-0.06667	-0.2	-0.03333	0.05	0.566667	-0.16667	0.133333	0.35	0.233333	-0.56667	-0.28333	-0.08333	-0.15	-0.43333	-0.3	-0.25	0.066667	0.05	-0.06667	-0.43333	0.292119	0.566667	-0.13333	-0.08333	-0.41667	0.083333	-0.15	-0.41667	0.166667	0
	Posterodorsal tegmental nucleus	-0.2	-0.53333	-0.63333	-0.53333	-0.61667	-0.1	-0.5	0.033333	-0.18333	0.433333	0.083333	-0.3	-0.81667	0.533333	0.55	0.333333	0.6	-0.68333	-0.16667	-0.76667	-0.25	-0.18333	0.3	-0.18333	0.05	0.733333	0.433333	-0.31667	-0.31667	-0.1	-0.36667	-0.13333	-0.3	-0.26667	0.216667	0.066667	-0.16667	-0.25	0.018257	0.3	-0.06667	0.016667	-0.2	0.233333	-0.03333	-0.28333	0.1	-0.2
	Pontine central gray	-0.28333	-0.06667	-0.06667	-0.38333	-0.08333	0.1	-0.11667	0.216667	0.166667	0.783333	0.566667	0.05	-0.53333	0.033333	0.466667	0.383333	0.566667	-0.4	0.116667	-0.28333	-0.05	0.05	0.383333	-0.46667	0.283333	0.266667	0.4	-0.43333	-0.28333	-0.2	-0.3	-0.3	-0.26667	-0.25	-0.1	0.1	0.033333	-0.31667	0.018257	0.75	-0.01667	0.033333	-0.28333	0.233333	-0.18333	-0.36667	-0.08333	0.016667
	Pontine gray	-0.71667	-0.28333	-0.33333	-0.55	-0.61667	0.133333	-0.36667	-0.33333	-0.71667	0.066667	0.25	-0.5	-0.23333	-0.1	0.533333	0.3	0.35	0.016667	0.066667	-0.43333	-0.65	-0.4	0.166667	0.333333	-0.05	-0.16667	-0.16667	-0.58333	0.166667	-0.05	-0.38333	-0.08333	0.133333	0.083333	0.316667	0.783333	-0.21667	-0.23333	0.200832	0.1	0.283333	0.333333	0.3	-0.51667	-0.55	0.05	-0.51667	0.083333
	Supragenual nucleus	-0.40596	0.554483	0.247537	-0.12872	0.386158	0.544581	0.029704	-0.22773	-0.07921	0.039606	0.039606	-0.09901	-0.0297	0.029704	0.029704	0.257438	0.049507	-0.23764	0.613891	0.257438	-0.03961	0.376256	0.60399	-0.14852	0.346552	0.039606	0.544581	-0.06931	0.158424	0.425763	0.148522	-0.60399	-0.23764	-0.32675	-0.61389	0.148522	-0.0099	-0.23764	-0.20608	0.772315	-0.22773	-0.13862	-0.22773	-0.30695	-0.14852	-0.30695	-0.42576	0.752512
	Supratrigeminal nucleus	-0.28333	-0.05	0	-0.13333	-0.33333	0.033333	-0.13333	0.083333	-0.25	0.016667	0.133333	-0.01667	-0.03333	-0.43333	-0.03333	-0.18333	0	0.116667	0.016667	-0.06667	-0.01667	0.016667	-0.26667	0.333333	-0.11667	-0.25	-0.4	-0.06667	-0.15	-0.05	-0.43333	0.333333	-0.1	0.066667	0.116667	0.266667	-0.66667	-0.46667	0.127802	-0.45	0.266667	0.216667	0.25	-0.45	-0.21667	-0.03333	-0.43333	-0.1
	Tegmental reticular nucleus	-0.58333	-0.3	-0.23333	-0.68333	-0.65	-0.03333	-0.45	-0.53333	-0.65	0.066667	0.316667	-0.4	-0.25	-0.1	0.366667	0.35	0.166667	-0.15	-0.08333	-0.3	-0.6	-0.3	0.383333	0.5	0.083333	-0.05	-0.13333	-0.65	0.266667	-0.1	-0.11667	-0.36667	0.05	-0.06667	0.266667	0.65	-0.21667	-0.2	0.255604	0.083333	0.083333	0.083333	0.066667	-0.66667	-0.65	-0.06667	-0.26667	0.133333
	Motor nucleus of trigeminal	-0.1	0.083333	0.383333	0.033333	-0.03333	-0.08333	-0.08333	0.416667	0.216667	0.366667	0.4	0.166667	-0.28333	-0.76667	-0.03333	-0.08333	0.15	-0.06667	-0.11667	0.05	0.316667	0.266667	-0.36667	-0.21667	0.333333	-0.03333	0	0.233333	-0.13333	-0.38333	-0.35	0.25	-0.21667	-0.13333	-0.35	-0.2	-0.55	-0.26667	-0.31038	-0.23333	0.233333	0.016667	0.083333	-0.1	-0.08333	-0.1	-0.2	-0.11667
	Laterodorsal tegmental nucleus	-0.23333	0.1	0.15	-0.3	0.166667	0.083333	-0.05	0.166667	0.283333	0.733333	0.516667	0.15	-0.4	-0.06667	0.266667	0.266667	0.366667	-0.35	0.133333	-0.01667	0.05	0.166667	0.466667	-0.5	0.333333	0.2	0.433333	-0.35	-0.13333	-0.08333	-0.13333	-0.43333	-0.21667	-0.23333	-0.3	0	0.083333	-0.28333	-0.01826	0.8	-0.03333	-0.03333	-0.3	0.183333	-0.08333	-0.31667	-0.01667	0.216667
	Nucleus incertus	-0.03333	0.066667	0.1	-0.13333	0.3	0	0.15	0.366667	0.483333	0.783333	0.433333	0.4	-0.18333	0.033333	0.1	-0.03333	0.233333	-0.13333	0.1	0.083333	0.2	0.116667	0.316667	-0.51667	0	0.033333	0.133333	-0.36667	-0.35	0.016667	-0.23333	-0.16667	-0.13333	0	-0.06667	-0.05	0.116667	-0.4	0.255604	0.65	0.066667	0.116667	-0.23333	0.4	0.166667	-0.23333	0.083333	0.033333
	Pontine reticular nucleus	-0.53333	-0.03333	-0.03333	-0.41667	-0.45	0.166667	-0.2	-0.38333	-0.56667	-0.05	0.333333	-0.28333	0	-0.31667	0.25	0.3	0.1	0.083333	0.133333	-0.11667	-0.43333	-0.15	0.15	0.5	0.1	-0.31667	-0.25	-0.45	0.183333	-0.11667	-0.13333	-0.16667	0.016667	-0.05	0.166667	0.616667	-0.26667	-0.2	0.164317	-0.01667	0.083333	0.1	0.116667	-0.7	-0.68333	-0.08333	-0.48333	0.116667
	Nucleus raphe pontis	-0.08333	0.066667	0.1	-0.03333	0.166667	0.133333	0.166667	0.633333	0.483333	0.883333	0.616667	0.3	-0.38333	-0.16667	0.366667	0.2	0.583333	-0.16667	0.166667	-0.16667	0.25	0.15	0	-0.71667	0.216667	0.083333	0.266667	-0.18333	-0.51667	-0.31667	-0.45	0.083333	-0.26667	-0.13333	-0.13333	-0.1	0.033333	-0.31667	-0.05477	0.616667	0.1	0.133333	-0.2	0.533333	0.016667	-0.31667	-0.11667	-0.2
	Subceruleus nucleus	0.3	0.616667	0.683333	0.266667	0.416667	0.25	0.316667	0.533333	0.716667	0.45	0.533333	0.616667	-0.11667	-0.6	-0.31667	0.15	0.05	-0.3	0.316667	0.4	0.816667	0.866667	-0.1	-0.33333	0.65	0.083333	0.333333	0.433333	-0.5	-0.35	0.033333	-0.05	-0.73333	-0.61667	-0.7	-0.65	-0.43333	-0.33333	-0.41992	0.166667	-0.4	-0.48333	-0.6	0.033333	-0.15	-0.68333	-0.11667	-0.03333
	Sublaterodorsal nucleus	-0.46667	0.283333	-0.23333	-0.05	-0.01667	0.766667	0.033333	0.033333	-0.3	0.05	0.083333	-0.46667	-0.31667	0.316667	0.683333	0.716667	0.716667	-0.26667	0.716667	-0.45	-0.26667	0.083333	0.216667	-0.38333	0.366667	0.216667	0.716667	0	-0.15	0.05	-0.18333	-0.18333	-0.28333	-0.38333	-0.28333	0.283333	0.2	0.05	-0.45644	0.816667	-0.21667	0.016667	-0.13333	0.116667	-0.31667	-0.33333	-0.63333	0.25
[truncated: 62 more columns]

## Sheet: CrusILeft_reversal
major regions		Ventral posteromedial nucleus of the thalamus	Lateral dorsal nucleus of thalamus	Visceral area	Ectorhinal area	Temporal association areas	Auditory areas	Posterior parietal association areas	Visual areas	Retrohippocampal region	Posterior triangular thalamic nucleus	Dorsal premammillary nucleus	Periaqueductal gray	Pretectal region	Hippocampal region	Orbital area	Nucleus accumbens	Prelimbic area	Somatomotor areas	Infralimbic area	Anterior cingulate area	Anteroventral preoptic nucleus	Median preoptic nucleus	Parastrial nucleus	Lateral preoptic area	Medial preoptic area	Lateral hypothalamic area	Ventral tegmental area
diencephalon	Ventral posteromedial nucleus of the thalamus	1	0.913313	0.578947	0.626419	0.605779	0.488132	-0.27554	-0.42415	0.153767	0.791538	0.267286	0.126935	0.329205	-0.03406	0.486068	-0.13932	-0.11868	-0.45304	-0.37255	-0.6904	-0.28793	-0.12439	0.003096	-0.52322	-0.65325	-0.65325	-0.73994
diencephalon	Lateral dorsal nucleus of thalamus	0.913313	1	0.541796	0.717234	0.607843	0.436533	-0.36636	-0.46956	0.155831	0.818369	0.124871	0.21775	0.341589	-0.08566	0.55418	-0.08566	-0.00103	-0.39938	-0.44066	-0.56244	-0.18679	-0.12652	0.065015	-0.43653	-0.52735	-0.63674	-0.75645
telencephalon	Visceral area	0.578947	0.541796	1	0.669763	0.799794	0.640867	-0.03818	-0.09185	0.184727	0.199174	0.048504	-0.08359	-0.08978	-0.50258	0.574819	0.232198	0.409701	-0.01548	0.098039	-0.49639	-0.15996	-0.16267	0.219814	-0.31063	-0.3808	-0.65738	-0.69453
telencephalon	Ectorhinal area	0.626419	0.717234	0.669763	1	0.849329	0.731682	-0.05263	-0.08153	0.205366	0.467492	-0.02167	0.201238	-0.01754	-0.55212	0.698658	-0.08153	0.31063	0.009288	-0.30857	-0.39732	-0.11455	-0.10738	0.155831	-0.38906	-0.42208	-0.59133	-0.87616
telencephalon	Temporal association areas	0.605779	0.607843	0.799794	0.849329	1	0.921569	0.137255	0.110423	0.147575	0.356037	0.186791	0.011352	0.021672	-0.6161	0.822497	0.001032	0.508772	0.201238	-0.07327	-0.51703	0.007224	-0.10951	0.221878	-0.38493	-0.37874	-0.63055	-0.78535
telencephalon	Auditory areas	0.488132	0.436533	0.640867	0.731682	0.921569	1	0.292054	0.30031	0.017544	0.215686	0.27967	-0.07121	-0.03199	-0.66563	0.832817	-0.16615	0.537668	0.327141	-0.01342	-0.5418	-0.11868	-0.27961	0.153767	-0.47575	-0.44685	-0.56037	-0.67389
telencephalon	Posterior parietal association areas	-0.27554	-0.36636	-0.03818	-0.05263	0.137255	0.292054	1	0.923633	-0.20537	-0.37874	0.153767	-0.25077	-0.54592	-0.53354	0.234262	-0.16409	0.376677	0.593395	0.069143	0.254902	0.195046	0.205192	0.114551	0.329205	0.22807	0.420021	0.087719
telencephalon	Visual areas	-0.42415	-0.46956	-0.09185	-0.08153	0.110423	0.30031	0.923633	1	-0.26729	-0.45717	0.089783	-0.36017	-0.57688	-0.57069	0.242518	-0.01754	0.500516	0.719298	0.190918	0.323013	0.250774	0.160539	0.205366	0.331269	0.302374	0.49226	0.211558
telencephalon	Retrohippocampal region	0.153767	0.155831	0.184727	0.205366	0.147575	0.017544	-0.20537	-0.26729	1	0.04644	-0.11042	0.5129	-0.0485	0.168215	0.226006	-0.16615	-0.43653	-0.56656	-0.23633	-0.41383	-0.01135	0.009569	-0.03199	-0.07327	-0.14345	-0.14964	-0.27348
diencephalon	Posterior triangular thalamic nucleus	0.791538	0.818369	0.199174	0.467492	0.356037	0.215686	-0.37874	-0.45717	0.04644	1	-0.00722	0.275542	0.556244	0.034056	0.267286	-0.27761	-0.29412	-0.31682	-0.51084	-0.42828	-0.17028	-0.03934	-0.06295	-0.43447	-0.4902	-0.37049	-0.5129
mesencephalon	Dorsal premammillary nucleus	0.267286	0.124871	0.048504	-0.02167	0.186791	0.27967	0.153767	0.089783	-0.11042	-0.00722	1	-0.26522	0.040248	0.211558	0.25903	0.083591	0.145511	-0.04231	0.333333	-0.15789	0.323013	0.08399	0.320949	0.203302	0.095975	-0.10217	0.089783
metencephalon	Periaqueductal gray	0.126935	0.21775	-0.08359	0.201238	0.011352	-0.07121	-0.25077	-0.36017	0.5129	0.275542	-0.26522	1	0.438596	0.120743	0.034056	-0.32095	-0.42002	-0.36842	-0.27554	-0.14964	0.03612	-0.15629	-0.26522	-0.23426	-0.19298	0.031992	-0.13519
metencephalon	Pretectal region	0.329205	0.341589	-0.08978	-0.01754	0.021672	-0.03199	-0.54592	-0.57688	-0.0485	0.556244	0.040248	0.438596	1	0.308566	-0.14345	-0.12074	-0.34985	-0.22807	-0.15583	-0.16615	-0.0258	-0.38806	-0.04644	-0.28793	-0.15377	-0.2549	0.031992
telencephalon	Hippocampal region	-0.03406	-0.08566	-0.50258	-0.55212	-0.6161	-0.66563	-0.53354	-0.57069	0.168215	0.034056	0.211558	0.120743	0.308566	1	-0.51496	0.100103	-0.58101	-0.59133	-0.07327	0.075335	0.162023	0.230708	-0.26109	0.147575	0.209494	0.184727	0.44066
telencephalon	Orbital area	0.486068	0.55418	0.574819	0.698658	0.822497	0.832817	0.234262	0.242518	0.226006	0.267286	0.25903	0.034056	-0.14345	-0.51496	1	-0.1806	0.477812	0.143447	-0.12693	-0.53973	0.03612	-0.13077	0.128999	-0.3065	-0.33746	-0.44066	-0.68008
telencephalon	Nucleus accumbens	-0.13932	-0.08566	0.232198	-0.08153	0.001032	-0.16615	-0.16409	-0.01754	-0.16615	-0.27761	0.083591	-0.32095	-0.12074	0.100103	-0.1806	1	0.424149	0.017544	0.54386	0.339525	0.459236	0.317888	0.446852	0.386997	0.448916	0.052632	0.26935
telencephalon	Prelimbic area	-0.11868	-0.00103	0.409701	0.31063	0.508772	0.537668	0.376677	0.500516	-0.43653	-0.29412	0.145511	-0.42002	-0.34985	-0.58101	0.477812	0.424149	1	0.690402	0.448916	0.166151	0.323013	0.103127	0.360165	0.060888	0.219814	-0.14757	-0.14964
telencephalon	Somatomotor areas	-0.45304	-0.39938	-0.01548	0.009288	0.201238	0.327141	0.593395	0.719298	-0.56656	-0.31682	-0.04231	-0.36842	-0.22807	-0.59133	0.143447	0.017544	0.690402	1	0.256966	0.459236	0.314757	0.08399	0.192982	0.205366	0.378741	0.285862	0.176471
telencephalon	Infralimbic area	-0.37255	-0.44066	0.098039	-0.30857	-0.07327	-0.01342	0.069143	0.190918	-0.23633	-0.51084	0.333333	-0.27554	-0.15583	-0.07327	-0.12693	0.54386	0.448916	0.256966	1	0.190918	0.306502	0.054222	0.395253	0.201238	0.296182	0.052632	0.426213
telencephalon	Anterior cingulate area	-0.6904	-0.56244	-0.49639	-0.39732	-0.51703	-0.5418	0.254902	0.323013	-0.41383	-0.42828	-0.15789	-0.14964	-0.16615	0.075335	-0.53973	0.339525	0.166151	0.459236	0.190918	1	0.541796	0.383804	0.275542	0.748194	0.861713	0.688338	0.632611
mesencephalon	Anteroventral preoptic nucleus	-0.28793	-0.18679	-0.15996	-0.11455	0.007224	-0.11868	0.195046	0.250774	-0.01135	-0.17028	0.323013	0.03612	-0.0258	0.162023	0.03612	0.459236	0.323013	0.314757	0.306502	0.541796	1	0.655976	0.428277	0.665635	0.768834	0.477812	0.374613
mesencephalon	Median preoptic nucleus	-0.12439	-0.12652	-0.16267	-0.10738	-0.10951	-0.27961	0.205192	0.160539	0.009569	-0.03934	0.08399	-0.15629	-0.38806	0.230708	-0.13077	0.317888	0.103127	0.08399	0.054222	0.383804	0.655976	1	0.111633	0.468858	0.451847	0.419952	0.128644
mesencephalon	Parastrial nucleus	0.003096	0.065015	0.219814	0.155831	0.221878	0.153767	0.114551	0.205366	-0.03199	-0.06295	0.320949	-0.26522	-0.04644	-0.26109	0.128999	0.446852	0.360165	0.192982	0.395253	0.275542	0.428277	0.111633	1	0.434469	0.403509	0.011352	0.079463
mesencephalon	Lateral preoptic area	-0.52322	-0.43653	-0.31063	-0.38906	-0.38493	-0.47575	0.329205	0.331269	-0.07327	-0.43447	0.203302	-0.23426	-0.28793	0.147575	-0.3065	0.386997	0.060888	0.205366	0.201238	0.748194	0.665635	0.468858	0.434469	1	0.867905	0.636739	0.570691
mesencephalon	Medial preoptic area	-0.65325	-0.52735	-0.3808	-0.42208	-0.37874	-0.44685	0.22807	0.302374	-0.14345	-0.4902	0.095975	-0.19298	-0.15377	0.209494	-0.33746	0.448916	0.219814	0.378741	0.296182	0.861713	0.768834	0.451847	0.403509	0.867905	1	0.595459	0.638803
mesencephalon	Lateral hypothalamic area	-0.65325	-0.63674	-0.65738	-0.59133	-0.63055	-0.56037	0.420021	0.49226	-0.14964	-0.37049	-0.10217	0.031992	-0.2549	0.184727	-0.44066	0.052632	-0.14757	0.285862	0.052632	0.688338	0.477812	0.419952	0.011352	0.636739	0.595459	1	0.752322
metencephalon	Ventral tegmental area	-0.73994	-0.75645	-0.69453	-0.87616	-0.78535	-0.67389	0.087719	0.211558	-0.27348	-0.5129	0.089783	-0.13519	0.031992	0.44066	-0.68008	0.26935	-0.14964	0.176471	0.426213	0.632611	0.374613	0.128644	0.079463	0.570691	0.638803	0.752322	1

## Sheet: CrusIRight_reversal
major regions		Ventral posteromedial nucleus of the thalamus	Lateral dorsal nucleus of thalamus	Visceral area	Ectorhinal area	Temporal association areas	Auditory areas	Posterior parietal association areas	Visual areas	Retrohippocampal region	Posterior triangular thalamic nucleus	Dorsal premammillary nucleus	Periaqueductal gray	Pretectal region	Hippocampal region	Orbital area	Nucleus accumbens	Prelimbic area	Somatomotor areas	Infralimbic area	Anterior cingulate area	Anteroventral preoptic nucleus	Median preoptic nucleus	Parastrial nucleus	Lateral preoptic area	Medial preoptic area	Lateral hypothalamic area	Ventral tegmental area
diencephalon	Ventral posteromedial nucleus of the thalamus	1	0.894737	0.415789	0.724561	0.552632	0.224561	-0.04035	-0.12105	0.05614	0.010526	-0.45263	-0.20877	-0.13333	-0.14386	0.42807	0.082456	0.140351	-0.23509	-0.5614	-0.6386	-0.1193	-0.60421	-0.40265	-0.56842	-0.40877	-0.59298	-0.75789
diencephalon	Lateral dorsal nucleus of thalamus	0.894737	1	0.32807	0.594737	0.549123	0.242105	-0.09474	-0.21579	0.135088	0	-0.41404	-0.38246	0.015789	-0.11228	0.442105	-0.02281	0.057895	-0.25789	-0.70702	-0.56667	-0.1193	-0.37941	-0.28018	-0.51228	-0.38421	-0.59474	-0.69825
telencephalon	Visceral area	0.415789	0.32807	1	0.487719	0.640351	0.445614	0.208772	0.096491	0.014035	-0.11754	-0.09825	-0.16491	0.17193	-0.30702	0.066667	0.094737	-0.0614	0.168421	-0.15965	-0.47193	0.052632	-0.32914	-0.23877	-0.2193	-0.45263	-0.22281	-0.33684
telencephalon	Ectorhinal area	0.724561	0.594737	0.487719	1	0.780702	0.64386	0.217544	0.280702	0.242105	0.201754	-0.03158	0.096491	0.042105	-0.22456	0.022807	-0.22632	-0.07895	0.029825	-0.63333	-0.70702	0.201754	-0.4458	-0.08106	-0.22632	-0.00175	-0.21228	-0.40175
telencephalon	Temporal association areas	0.552632	0.549123	0.640351	0.780702	1	0.85614	0.473684	0.424561	0.252632	0.04386	-0.14561	-0.07193	0.003509	-0.3614	0.084211	-0.39825	-0.08246	0.236842	-0.65439	-0.51228	0.370175	-0.32344	-0.05375	-0.28772	-0.19649	-0.31228	-0.50175
telencephalon	Auditory areas	0.224561	0.242105	0.445614	0.64386	0.85614	1	0.638596	0.663158	0.136842	0.364912	0.177193	0.157895	0.140351	-0.27018	-0.12982	-0.59649	-0.29123	0.391228	-0.53509	-0.47018	0.531579	-0.10813	0.186786	-0.06491	0.140351	0.021053	-0.18772
telencephalon	Posterior parietal association areas	-0.04035	-0.09474	0.208772	0.217544	0.473684	0.638596	1	0.724561	-0.27018	0.061404	0.047368	0.222807	-0.03158	-0.18947	0.142105	-0.26316	0.035088	0.687719	-0.22982	-0.22281	0.266667	0.103388	-0.07313	-0.16667	-0.08596	-0.06316	-0.00877
telencephalon	Visual areas	-0.12105	-0.21579	0.096491	0.280702	0.424561	0.663158	0.724561	1	0	0.5	0.507018	0.484211	0.15614	0.008772	-0.19649	-0.50351	-0.27193	0.385965	-0.12105	-0.31754	0.429825	0.219108	0.41322	0.245614	0.398246	0.361404	0.14386
telencephalon	Retrohippocampal region	0.05614	0.135088	0.014035	0.242105	0.252632	0.136842	-0.27018	0	1	0.085965	0.066667	0.145614	0.208772	0.054386	-0.12982	-0.13333	-0.12632	-0.31404	-0.27895	0.064912	-0.05965	0.115719	0.285465	0.189474	0.129825	-0.03333	0.008772
diencephalon	Posterior triangular thalamic nucleus	0.010526	0	-0.11754	0.201754	0.04386	0.364912	0.061404	0.5	0.085965	1	0.642105	0.385965	0.47193	0.380702	-0.30877	-0.48421	-0.64561	-0.11404	-0.19474	-0.49649	0.291228	0.20488	0.483705	0.359649	0.605263	0.45614	0.222807
mesencephalon	Dorsal premammillary nucleus	-0.45263	-0.41404	-0.09825	-0.03158	-0.14561	0.177193	0.047368	0.507018	0.066667	0.642105	1	0.454386	0.601754	0.229825	-0.50526	-0.33684	-0.6193	0.050877	0.175439	-0.13333	0.375439	0.482795	0.621151	0.764912	0.77193	0.808772	0.729825
metencephalon	Periaqueductal gray	-0.20877	-0.38246	-0.16491	0.096491	-0.07193	0.157895	0.222807	0.484211	0.145614	0.385965	0.454386	1	0.235088	0.385965	-0.47895	0.010526	-0.48246	-0.05088	0.150877	-0.00175	0.138596	-0.12615	0.383264	0.266667	0.561404	0.380702	0.27193
metencephalon	Pretectal region	-0.13333	0.015789	0.17193	0.042105	0.003509	0.140351	-0.03158	0.15614	0.208772	0.47193	0.601754	0.235088	1	0.507018	-0.36667	-0.00702	-0.58596	-0.07018	-0.04211	-0.37719	-0.09649	0.352848	0.15683	0.280702	0.280702	0.335088	0.452632
telencephalon	Hippocampal region	-0.14386	-0.11228	-0.30702	-0.22456	-0.3614	-0.27018	-0.18947	0.008772	0.054386	0.380702	0.229825	0.385965	0.507018	1	-0.36842	0.201754	-0.47719	-0.46667	0.068421	-0.11228	-0.3193	0.19824	0.020265	0.07193	0.170175	0.177193	0.236842
telencephalon	Orbital area	0.42807	0.442105	0.066667	0.022807	0.084211	-0.12982	0.142105	-0.19649	-0.12982	-0.30877	-0.50526	-0.47895	-0.36667	-0.36842	1	0.178947	0.640351	0.224561	-0.33333	-0.2	-0.28772	0.03225	-0.50133	-0.40351	-0.52982	-0.57544	-0.43158
telencephalon	Nucleus accumbens	0.082456	-0.02281	0.094737	-0.22632	-0.39825	-0.59649	-0.26316	-0.50351	-0.13333	-0.48421	-0.33684	0.010526	-0.00702	0.201754	0.178947	1	0.415789	-0.13333	0.419298	0.147368	-0.51579	-0.07588	-0.39736	-0.15263	-0.42807	-0.18772	0.015789
telencephalon	Prelimbic area	0.140351	0.057895	-0.0614	-0.07895	-0.08246	-0.29123	0.035088	-0.27193	-0.12632	-0.64561	-0.6193	-0.48246	-0.58596	-0.47719	0.640351	0.415789	1	0.326316	0.122807	0.164912	-0.28421	0.003794	-0.43348	-0.27544	-0.4807	-0.34561	-0.23333
telencephalon	Somatomotor areas	-0.23509	-0.25789	0.168421	0.029825	0.236842	0.391228	0.687719	0.385965	-0.31404	-0.11404	0.050877	-0.05088	-0.07018	-0.46667	0.224561	-0.13333	0.326316	1	-0.06842	-0.12105	0.378947	0.202034	-0.03348	0.177193	0.010526	0.149123	0.215789
telencephalon	Infralimbic area	-0.5614	-0.70702	-0.15965	-0.63333	-0.65439	-0.53509	-0.22982	-0.12105	-0.27895	-0.19474	0.175439	0.150877	-0.04211	0.068421	-0.33333	0.419298	0.122807	-0.06842	1	0.573684	-0.15614	0.093903	0.037886	0.249123	0.059649	0.415789	0.442105
telencephalon	Anterior cingulate area	-0.6386	-0.56667	-0.47193	-0.70702	-0.51228	-0.47018	-0.22281	-0.31754	0.064912	-0.49649	-0.13333	-0.00175	-0.37719	-0.11228	-0.2	0.147368	0.164912	-0.12105	0.573684	1	-0.00702	0.137535	0.128636	0.14386	0.019298	0.098246	0.282456
mesencephalon	Anteroventral preoptic nucleus	-0.1193	-0.1193	0.052632	0.201754	0.370175	0.531579	0.266667	0.429825	-0.05965	0.291228	0.375439	0.138596	-0.09649	-0.3193	-0.28772	-0.51579	-0.28421	0.378947	-0.15614	-0.00702	1	-0.04932	0.448463	0.503509	0.526316	0.491228	0.212281
mesencephalon	Median preoptic nucleus	-0.60421	-0.37941	-0.32914	-0.4458	-0.32344	-0.10813	0.103388	0.219108	0.115719	0.20488	0.482795	-0.12615	0.352848	0.19824	0.03225	-0.07588	0.003794	0.202034	0.093903	0.137535	-0.04932	1	0.349643	0.514096	0.233335	0.374664	0.62033
mesencephalon	Parastrial nucleus	-0.40265	-0.28018	-0.23877	-0.08106	-0.05375	0.186786	-0.07313	0.41322	0.285465	0.483705	0.621151	0.383264	0.15683	0.020265	-0.50133	-0.39736	-0.43348	-0.03348	0.037886	0.128636	0.448463	0.349643	1	0.71102	0.736571	0.623795	0.338329
mesencephalon	Lateral preoptic area	-0.56842	-0.51228	-0.2193	-0.22632	-0.28772	-0.06491	-0.16667	0.245614	0.189474	0.359649	0.764912	0.266667	0.280702	0.07193	-0.40351	-0.15263	-0.27544	0.177193	0.249123	0.14386	0.503509	0.514096	0.71102	1	0.733333	0.877193	0.763158
mesencephalon	Medial preoptic area	-0.40877	-0.38421	-0.45263	-0.00175	-0.19649	0.140351	-0.08596	0.398246	0.129825	0.605263	0.77193	0.561404	0.280702	0.170175	-0.52982	-0.42807	-0.4807	0.010526	0.059649	0.019298	0.526316	0.233335	0.736571	0.733333	1	0.8	0.584211
mesencephalon	Lateral hypothalamic area	-0.59298	-0.59474	-0.22281	-0.21228	-0.31228	0.021053	-0.06316	0.361404	-0.03333	0.45614	0.808772	0.380702	0.335088	0.177193	-0.57544	-0.18772	-0.34561	0.149123	0.415789	0.098246	0.491228	0.374664	0.623795	0.877193	0.8	1	0.8
metencephalon	Ventral tegmental area	-0.75789	-0.69825	-0.33684	-0.40175	-0.50175	-0.18772	-0.00877	0.14386	0.008772	0.222807	0.729825	0.27193	0.452632	0.236842	-0.43158	0.015789	-0.23333	0.215789	0.442105	0.282456	0.212281	0.62033	0.338329	0.763158	0.584211	0.8	1

## Sheet: CrusI_all_reversal
major regions		Medial preoptic area	Lateral preoptic area	Anteroventral preoptic nucleus	Infralimbic area	Auditory areas	Lateral hypothalamic area	Visual areas	Anterior cingulate area	Prelimbic area	Posterior parietal association areas	Parastrial nucleus	Orbital area	Temporal association areas	Pretectal region	Periaqueductal gray	Visceral area	Somatomotor areas	Retrohippocampal region	Dorsal premammillary nucleus	Ectorhinal area	Posterior triangular thalamic nucleus	Ventral posteromedial nucleus of the thalamus	Ventral tegmental area	Lateral dorsal nucleus of thalamus	Nucleus accumbens	Hippocampal region	Median preoptic nucleus
mesencephalon	Medial preoptic area	1	0.8508	0.757022	0.452884	-0.380399	0.707792	-0.064633	0.588191	0.271217	-0.253096	0.678677	0.102688	-0.468288	-0.0431894	0.0563274	-0.435971	0.44926	-0.353821	0.0527031	-0.253247	-0.0685593	-0.42842	0.344458	-0.4328	0.0063425	-0.152522	0.54437
mesencephalon	Lateral preoptic area	0.8508	1	0.732105	0.518876	-0.465871	0.72244	-0.130323	0.584114	0.318333	-0.272274	0.665836	0.157505	-0.459982	-0.0978556	-0.0525521	-0.284053	0.474328	-0.300815	0.0821504	-0.294473	-0.180912	-0.418001	0.387798	-0.485352	0.0872848	-0.247357	0.620756
mesencephalon	Anteroventral preoptic nucleus	0.757022	0.732105	1	0.346119	-0.138327	0.528239	-0.0362428	0.416641	0.382211	-0.12534	0.578594	0.307913	-0.0996678	-0.167472	-0.076865	-0.173059	0.555572	-0.366204	-0.00543642	-0.0477197	-0.102386	-0.143763	0.112202	-0.224252	-0.0593476	-0.371338	0.469386
telencephalon	Infralimbic area	0.452884	0.518876	0.346119	1	-0.553458	0.385382	-0.303685	0.597101	0.531561	-0.365449	0.344135	0.23875	-0.564482	-0.13727	-0.201148	-0.254002	0.392933	-0.484748	-0.0742978	-0.485956	-0.457868	-0.444881	0.284204	-0.586681	0.42978	-0.24932	0.42449
telencephalon	Auditory areas	-0.380399	-0.465871	-0.138327	-0.553458	1	-0.317276	0.680459	-0.655542	-0.241468	0.697825	-0.129844	-0.0827545	0.893386	0.128662	0.236333	0.552552	-0.0351857	0.326789	0.396708	0.624283	0.437028	0.436575	-0.282241	0.392178	-0.301873	-0.0557233	-0.470478
mesencephalon	Lateral hypothalamic area	0.707792	0.72244	0.528239	0.385382	-0.317276	1	0.178345	0.402597	0.0306554	-0.0214437	0.427676	-0.158109	-0.493204	0.00724857	0.180157	-0.443522	0.320447	-0.237088	0.208849	-0.371791	0.064029	-0.530655	0.58955	-0.54621	-0.0715796	-0.00437934	0.45068
telencephalon	Visual areas	-0.064633	-0.130323	-0.0362428	-0.303685	0.680459	0.178345	1	-0.310027	-0.218967	0.888553	-0.0733439	-0.279372	0.467683	-0.0505889	0.291604	0.159166	0.130776	0.150106	0.453337	0.194956	0.261401	-0.0752039	0.196768	-0.0741468	-0.272576	0.0400181	-0.218247
telencephalon	Anterior cingulate area	0.588191	0.584114	0.416641	0.597101	-0.655542	0.402597	-0.310027	1	0.415886	-0.30293	0.359619	0.0613108	-0.657505	-0.326789	-0.274992	-0.542434	0.405014	-0.427212	-0.361371	-0.590909	-0.495319	-0.667019	0.333434	-0.617185	0.229085	-0.273633	0.513192
telencephalon	Prelimbic area	0.271217	0.318333	0.382211	0.531561	-0.241468	0.0306554	-0.218967	0.415886	1	-0.180912	0.231437	0.758683	-0.110994	-0.394594	-0.499094	0.00347327	0.662338	-0.529296	-0.443371	-0.0318635	-0.548475	-0.00498339	-0.254304	-0.120507	0.316823	-0.604953	0.35278
telencephalon	Posterior parietal association areas	-0.253096	-0.272274	-0.12534	-0.365449	0.697825	-0.0214437	0.888553	-0.30293	-0.180912	1	-0.260594	-0.2164	0.503473	-0.117638	0.201903	0.225008	0.201752	0.0980066	0.302477	0.186651	0.160375	-0.0347327	0.118695	-0.03881	-0.249773	-0.0533072	-0.229939
mesencephalon	Parastrial nucleus	0.678677	0.665836	0.578594	0.344135	-0.129844	0.427676	-0.0733439	0.359619	0.231437	-0.260594	1	0.170028	-0.160888	-0.00558955	-0.016391	-0.200015	0.281139	-0.147896	0.160586	-0.0280988	0.123046	-0.166856	0.016391	-0.165043	-0.0330841	-0.288315	0.448511
telencephalon	Orbital area	0.102688	0.157505	0.307913	0.23875	-0.0827545	-0.158109	-0.279372	0.0613108	0.758683	-0.2164	0.170028	1	0.0824524	-0.258381	-0.369828	0.135307	0.455754	-0.321806	-0.344005	0.227726	-0.216853	0.363938	-0.53579	0.187859	0.0761099	-0.551797	0.298063
telencephalon	Temporal association areas	-0.468288	-0.459982	-0.0996678	-0.564482	0.893386	-0.493204	0.467683	-0.657505	-0.110994	0.503473	-0.160888	0.0824524	1	0.102688	0.150408	0.710359	-0.0880399	0.365146	0.239354	0.751737	0.332226	0.642253	-0.483238	0.569314	-0.184536	-0.135458	-0.432908
metencephalon	Pretectal region	-0.0431894	-0.0978556	-0.167472	-0.13727	0.128662	0.00724857	-0.0505889	-0.326789	-0.394594	-0.117638	-0.00558955	-0.258381	0.102688	1	0.411054	0.051646	-0.207339	0.146028	0.371489	0.0946844	0.483691	0.15675	0.130323	0.292359	-0.00241619	0.433555	-0.0938461
metencephalon	Periaqueductal gray	0.0563274	-0.0525521	-0.076865	-0.201148	0.236333	0.180157	0.291604	-0.274992	-0.499094	0.201903	-0.016391	-0.369828	0.150408	0.411054	1	0.0456056	-0.287073	0.361975	0.325279	0.208698	0.402144	0.0744488	0.101027	0.0116279	-0.0967985	0.336152	-0.251919
telencephalon	Visceral area	-0.435971	-0.284053	-0.173059	-0.254002	0.552552	-0.443522	0.159166	-0.542434	0.00347327	0.225008	-0.200015	0.135307	0.710359	0.051646	0.0456056	1	-0.0560254	0.196164	0.0783751	0.636213	0.0700695	0.607369	-0.443824	0.457415	0.186349	-0.18061	-0.371643
telencephalon	Somatomotor areas	0.44926	0.474328	0.555572	0.392933	-0.0351857	0.320447	0.130776	0.405014	0.662338	0.201752	0.281139	0.455754	-0.0880399	-0.207339	-0.287073	-0.0560254	1	-0.612353	-0.226669	-0.122169	-0.301117	-0.291302	0.101782	-0.367412	-0.0437934	-0.643461	0.384114
telencephalon	Retrohippocampal region	-0.353821	-0.300815	-0.366204	-0.484748	0.326789	-0.237088	0.150106	-0.427212	-0.529296	0.0980066	-0.147896	-0.321806	0.365146	0.146028	0.361975	0.196164	-0.612353	1	0.235578	0.310178	0.257777	0.165056	-0.0816974	0.252341	-0.12685	0.337511	-0.258934
mesencephalon	Dorsal premammillary nucleus	0.0527031	0.0821504	-0.00543642	-0.0742978	0.396708	0.208849	0.453337	-0.361371	-0.443371	0.302477	0.160586	-0.344005	0.239354	0.371489	0.325279	0.0783751	-0.226669	0.235578	1	0.0912111	0.516913	-0.000906071	0.378587	-0.076412	-0.118091	0.399275	-0.0082622
telencephalon	Ectorhinal area	-0.253247	-0.294473	-0.0477197	-0.485956	0.624283	-0.371791	0.194956	-0.590909	-0.0318635	0.186651	-0.0280988	0.227726	0.751737	0.0946844	0.208698	0.636213	-0.122169	0.310178	0.0912111	1	0.333887	0.731048	-0.613561	0.627756	-0.0179704	-0.159921	-0.262676
diencephalon	Posterior triangular thalamic nucleus	-0.0685593	-0.180912	-0.102386	-0.457868	0.437028	0.064029	0.261401	-0.495319	-0.548475	0.160375	0.123046	-0.216853	0.332226	0.483691	0.402144	0.0700695	-0.301117	0.257777	0.516913	0.333887	1	0.345515	-0.0360918	0.316068	-0.390818	0.313802	-0.0964963
diencephalon	Ventral posteromedial nucleus of the thalamus	-0.42842	-0.418001	-0.143763	-0.444881	0.436575	-0.530655	-0.0752039	-0.667019	-0.00498339	-0.0347327	-0.166856	0.363938	0.642253	0.15675	0.0744488	0.607369	-0.291302	0.165056	-0.000906071	0.731048	0.345515	1	-0.727877	0.82981	-0.0741468	-0.0549683	-0.372111
metencephalon	Ventral tegmental area	0.344458	0.387798	0.112202	0.284204	-0.282241	0.58955	0.196768	0.333434	-0.254304	0.118695	0.016391	-0.53579	-0.483238	0.130323	0.101027	-0.443824	0.101782	-0.0816974	0.378587	-0.613561	-0.0360918	-0.727877	1	-0.684234	-0.0214437	0.265177	0.243345
diencephalon	Lateral dorsal nucleus of thalamus	-0.4328	-0.485352	-0.224252	-0.586681	0.392178	-0.54621	-0.0741468	-0.617185	-0.120507	-0.03881	-0.165043	0.187859	0.569314	0.292359	0.0116279	0.457415	-0.367412	0.252341	-0.076412	0.627756	0.316068	0.82981	-0.684234	1	-0.0943824	0.126397	-0.356833
telencephalon	Nucleus accumbens	0.0063425	0.0872848	-0.0593476	0.42978	-0.301873	-0.0715796	-0.272576	0.229085	0.316823	-0.249773	-0.0330841	0.0761099	-0.184536	-0.00241619	-0.0967985	0.186349	-0.0437934	-0.12685	-0.118091	-0.0179704	-0.390818	-0.0741468	-0.0214437	-0.0943824	1	0.128511	0.0703066
telencephalon	Hippocampal region	-0.152522	-0.247357	-0.371338	-0.24932	-0.0557233	-0.00437934	0.0400181	-0.273633	-0.604953	-0.0533072	-0.288315	-0.551797	-0.135458	0.433555	0.336152	-0.18061	-0.643461	0.337511	0.399275	-0.159921	0.313802	-0.0549683	0.265177	0.126397	0.128511	1	-0.0887017
mesencephalon	Median preoptic nucleus	0.54437	0.620756	0.469386	0.42449	-0.470478	0.45068	-0.218247	0.513192	0.35278	-0.229939	0.448511	0.298063	-0.432908	-0.0938461	-0.251919	-0.371643	0.384114	-0.258934	-0.0082622	-0.262676	-0.0964963	-0.372111	0.243345	-0.356833	0.0703066	-0.0887017	1

## Sheet: LobuleVI_reversal
	Posterior complex of the thalamus	Lateral dorsal nucleus of thalamus	Ventral posteromedial nucleus of the thalamus	Interanterodorsal nucleus of the thalamus	Anteroventral nucleus of thalamus	Lateral posterior nucleus of the thalamus	Paracentral nucleus	Central lateral nucleus of the thalamus	Parafascicular nucleus	Anteromedial nucleus	Anterodorsal nucleus	Periaqueductal gray	Ventral anterior-lateral complex of the thalamus	Intermediodorsal nucleus of the thalamus	Central medial nucleus of the thalamus	Septofimbrial nucleus	Nucleus sagulum	Interanteromedial nucleus of the thalamus	Parataenial nucleus	Paratrochlear nucleus	Pretectal region	Paraventricular nucleus of the thalamus	Reticular nucleus of the thalamus	Medial habenula	Rhomboid nucleus	Ventral posterolateral nucleus of the thalamus	Anterodorsal preoptic nucleus	Parastrial nucleus	Anterior cingulate area	Lateral hypothalamic area	Lateral habenula	Nucleus of the brachium of the inferior colliculus	Infralimbic area	Posterior triangular thalamic nucleus	Somatosensory areas	Submedial nucleus of the thalamus	Ventral tegmental nucleus	Lateral preoptic area	Ventral tegmental area	Midbrain raphe nuclei	Somatomotor areas	Lateral septal nucleus
Posterior complex of the thalamus	1	0.567647	0.352941	-0.16777	0.370588	0.164706	0.547059	0.376471	0.723529	0.217647	0.179264	-0.00882353	0.476471	0.585294	0.461765	-0.0397351	0.0970588	0.525024	0.0352941	0.05	0.161765	0.0470588	0.564706	0.164496	0.731567	0.535294	0.0647059	-0.276674	0.0764706	0.0205882	0.514706	0.223529	-0.285294	-0.114706	-0.55	0.555882	0.0736876	-0.255882	0.344118	0.411765	-0.244118	0.126471
Lateral dorsal nucleus of thalamus	0.567647	1	0.229412	-0.0809419	0.738235	0.405882	0.352941	0.447059	0.505882	0.385294	0.314083	-0.0117647	0.0352941	0.35	0.205882	0.0676969	-0.223529	0.221063	0.373529	0.214706	0.535294	0.111765	0.491176	0.0643679	0.407081	0.355882	0.0852941	-0.487123	0.294118	-0.155882	0.744118	-0.0911765	0.0676471	-0.494118	-0.611765	-0.00294118	-0.0429844	-0.302941	0.164706	0.270588	-0.117647	0.285294
Ventral posteromedial nucleus of the thalamus	0.352941	0.229412	1	0.341428	0.394118	-0.105882	-0.220588	0.194118	0.444118	-0.114706	0.0874098	-0.441176	0.326471	0.0941176	-0.173529	-0.0397351	0.611765	0.153516	-0.438235	0.344118	-0.202941	0.270588	0.582353	0.150192	-0.0206491	0.858824	-0.308824	0.250184	-0.135294	0.585294	0.308824	0.647059	-0.329412	0.197059	-0.288235	-0.0470588	0.571079	0.332353	0.576471	0.388235	-0.629412	-0.367647
Interanterodorsal nucleus of the thalamus	-0.16777	-0.0809419	0.341428	1	0.235467	-0.0382634	-0.208977	0.192789	0.160412	0.272259	0.177172	-0.254599	0.194261	0.0191317	0.0662252	0.0139912	0.154525	-0.259633	0.0250184	-0.00147167	-0.00441501	0.211921	0.0971303	0.289869	-0.267159	0.170714	0.0588668	0.307806	-0.175129	0.419426	0.151582	0.254599	-0.272259	0.181016	0.108904	-0.163355	0.101395	0.356144	0.213392	-0.138337	-0.244297	-0.145695
Anteroventral nucleus of thalamus	0.370588	0.738235	0.394118	0.235467	1	0.282353	0.282353	0.679412	0.523529	0.544118	0.536311	-0.2	0.267647	0.173529	0	0.412068	0.105882	-0.00614063	0.15	0.273529	0.458824	0.158824	0.602941	0.185952	0.318585	0.408824	-0.0529412	-0.120677	0.25	0.255882	0.658824	0.147059	-0.194118	-0.352941	-0.697059	-0.238235	0.156586	0.00294118	0.252941	0.329412	-0.426471	0.25
Lateral posterior nucleus of the thalamus	0.164706	0.405882	-0.105882	-0.0382634	0.282353	1	0.367647	0.552941	0.555882	0.0411765	-0.0859283	0.55	-0.147059	0.758824	0.611765	0.103017	-0.517647	0.153516	0.332353	-0.297059	0.9	0.567647	0.0705882	-0.185952	0.22714	0.0735294	0.705882	-0.291391	0.438235	-0.647059	0.726471	-0.502941	0.302941	0.0705882	-0.179412	0.147059	-0.67547	-0.402941	-0.323529	-0.0529412	0.394118	0.638235
Paracentral nucleus	0.547059	0.352941	-0.220588	-0.208977	0.282353	0.367647	1	0.152941	0.55	0.597059	0.263711	0.379412	0.626471	0.529412	0.691176	0.384106	-0.141176	0.399141	0.547059	-0.179412	0.514706	0.105882	0.370588	0.0464879	0.646021	-0.00882353	0.452941	-0.10596	0.258824	-0.323529	0.391176	-0.317647	-0.0294118	0.00294118	-0.570588	0.688235	-0.331594	-0.532353	-0.0764706	0.397059	-0.202941	0.732353
Central lateral nucleus of the thalamus	0.376471	0.447059	0.194118	0.192789	0.679412	0.552941	0.152941	1	0.602941	0.235294	0.275563	0.135294	0.0794118	0.488235	0.158824	0.282561	-0.182353	-0.214922	-0.0941176	0	0.588235	0.394118	0.173529	0.210984	0.22714	0.191176	0.158824	-0.136865	0.117647	-0.0117647	0.688235	-0.0352941	-0.191176	-0.261765	-0.332353	-0.252941	-0.248696	0.0705882	-0.0970588	-0.105882	0.0235294	0.205882
Parafascicular nucleus	0.723529	0.505882	0.444118	0.160412	0.523529	0.555882	0.55	0.602941	1	0.238235	0.152597	0.0352941	0.544118	0.735294	0.585294	0.214864	0.102941	0.279399	0.0911765	-0.0735294	0.497059	0.441176	0.647059	0.0357599	0.554575	0.629412	0.3	0.0515085	0.297059	-0.0117647	0.711765	0.135294	-0.326471	0.0558824	-0.661765	0.4	-0.0245625	-0.0558824	0.267647	0.352941	-0.329412	0.405882
Anteromedial nucleus	0.217647	0.385294	-0.114706	0.272259	0.544118	0.0411765	0.597059	0.235294	0.238235	1	0.59409	0.0735294	0.564706	0.0294118	0.232353	0.548933	-0.0970588	-0.0491251	0.585294	0.144118	0.385294	0.0911765	0.276471	0.157344	0.359884	-0.141176	0.244118	-0.0662252	0.141176	0.0558824	0.323529	-0.152941	0.0264706	-0.314706	-0.497059	0.102941	-0.0890392	-0.297059	-0.0352941	0.220588	-0.285294	0.479412
Anterodorsal nucleus	0.179264	0.314083	0.0874098	0.177172	0.536311	-0.0859283	0.263711	0.275563	0.152597	0.59409	1	-0.294823	0.285934	-0.0459272	0.0429641	0.485556	0.0874098	-0.0201054	0.149634	-0.0237044	0.251859	0.0474087	0.22371	0.342245	0.147104	-0.0414826	-0.145189	-0.294299	0.244451	0.170375	0.308157	-0.0148152	-0.118522	-0.105188	-0.497791	0	0.0819683	0.0385196	-0.115559	-0.0607424	-0.268156	0.210376
Periaqueductal gray	-0.00882353	-0.0117647	-0.441176	-0.254599	-0.2	0.55	0.379412	0.135294	0.0352941	0.0735294	-0.294823	1	-0.0411765	0.5	0.526471	-0.16777	-0.394118	0.178078	0.25	-0.114706	0.567647	0.347059	-0.438235	0.200256	0.0560474	-0.488235	0.676471	-0.101545	-0.158824	-0.567647	0.305882	-0.65	0.391176	-0.0617647	0.338235	0.211765	-0.724595	-0.4	-0.608824	-0.0323529	0.482353	0.476471
Ventral anterior-lateral complex of the thalamus	0.476471	0.0352941	0.326471	0.194261	0.267647	-0.147059	0.626471	0.0794118	0.544118	0.564706	0.285934	-0.0411765	1	0.179412	0.320588	0.425313	0.491176	0.159656	0.108824	0.0676471	-0.0147059	0.0852941	0.558824	0.19668	0.42773	0.317647	0.0558824	0.488595	-0.132353	0.352941	0.117647	0.320588	-0.467647	0.138235	-0.508824	0.45	0.300891	0.0176471	0.276471	0.473529	-0.708824	0.267647
Intermediodorsal nucleus of the thalamus	0.585294	0.35	0.0941176	0.0191317	0.173529	0.758824	0.529412	0.488235	0.735294	0.0294118	-0.0459272	0.5	0.179412	1	0.832353	-0.0986019	-0.273529	0.478969	0.226471	-0.352941	0.655882	0.467647	0.2	0.100128	0.471978	0.232353	0.652941	-0.272259	0.2	-0.408824	0.688235	-0.361765	0.0294118	0.238235	-0.173529	0.526471	-0.552657	-0.308824	-0.144118	0.152941	0.220588	0.417647
Central medial nucleus of the thalamus	0.461765	0.205882	-0.173529	0.0662252	0	0.611765	0.691176	0.158824	0.585294	0.232353	0.0429641	0.526471	0.320588	0.832353	1	-0.0838852	-0.232353	0.57722	0.470588	-0.45	0.588235	0.282353	0.191176	0.0822478	0.548675	0.0294118	0.755882	-0.181016	0.247059	-0.470588	0.488235	-0.361765	0.0264706	0.273529	-0.155882	0.720588	-0.503532	-0.4	-0.185294	0.15	0.235294	0.626471
Septofimbrial nucleus	-0.0397351	0.0676969	-0.0397351	0.0139912	0.412068	0.103017	0.384106	0.282561	0.214864	0.548933	0.485556	-0.16777	0.425313	-0.0986019	-0.0838852	1	-0.130979	-0.374854	0.356144	-0.263429	0.264901	0.229581	0.309051	-0.329234	0.0605168	-0.0206034	0.117734	0.209867	0.373804	-0.0838852	0.0264901	-0.0765269	0.0750552	0.130979	-0.54599	-0.0559235	-0.0307258	-0.0838852	-0.238411	-0.0206034	-0.319353	0.503311
Nucleus sagulum	0.0970588	-0.223529	0.611765	0.154525	0.105882	-0.517647	-0.141176	-0.182353	0.102941	-0.0970588	0.0874098	-0.394118	0.491176	-0.273529	-0.232353	-0.130979	1	0.214922	-0.576471	0.452941	-0.520588	-0.179412	0.414706	0.336143	0.0707968	0.482353	-0.511765	0.557763	-0.291176	0.829412	-0.179412	0.708824	-0.614706	0.0941176	-0.173529	-0.0117647	0.813634	0.532353	0.597059	0.517647	-0.714706	-0.382353
Interanteromedial nucleus of the thalamus	0.525024	0.221063	0.153516	-0.259633	-0.00614063	0.153516	0.399141	-0.214922	0.279399	-0.0491251	-0.0201054	0.178078	0.159656	0.478969	0.57722	-0.374854	0.214922	1	0.150446	-0.0337735	0.0767579	-0.0153516	0.393001	0.0410631	0.628195	0.340805	0.325454	-0.311867	0.264047	-0.0736876	0.236414	-0.0184219	0.10132	0.236414	-0.199571	0.672399	0.025641	-0.322383	0.242555	0.638626	0.0429844	0.19343
Parataenial nucleus	0.0352941	0.373529	-0.438235	0.0250184	0.15	0.332353	0.547059	-0.0941176	0.0911765	0.585294	0.149634	0.25	0.108824	0.226471	0.470588	0.356144	-0.576471	0.150446	1	-0.411765	0.476471	0.0588235	0.173529	-0.350447	0.297936	-0.258824	0.652941	-0.228109	0.426471	-0.538235	0.144118	-0.547059	0.452941	0.00294118	-0.241176	0.258824	-0.411423	-0.505882	-0.320588	0.0735294	0.232353	0.664706
Paratrochlear nucleus	0.05	0.214706	0.344118	-0.00147167	0.273529	-0.297059	-0.179412	0	-0.0735294	0.144118	-0.0237044	-0.114706	0.0676471	-0.352941	-0.45	-0.263429	0.452941	-0.0337735	-0.411765	1	-0.191176	-0.0176471	0.0205882	0.354023	-0.044248	0.194118	-0.494118	0.0191317	-0.238235	0.567647	0.161765	0.302941	-0.111765	-0.65	-0.155882	-0.297059	0.420633	0.129412	0.511765	0.444118	-0.420588	-0.358824
Pretectal region	0.161765	0.535294	-0.202941	-0.00441501	0.458824	0.9	0.514706	0.588235	0.497059	0.385294	0.251859	0.567647	-0.0147059	0.655882	0.588235	0.264901	-0.520588	0.0767579	0.476471	-0.191176	1	0.526471	0.0411765	0.0250319	0.244839	-0.120588	0.655882	-0.372333	0.405882	-0.582353	0.797059	-0.617647	0.302941	-0.138235	-0.302941	0.0852941	-0.684681	-0.423529	-0.432353	-0.0529412	0.294118	0.729412
Paraventricular nucleus of the thalamus	0.0470588	0.111765	0.270588	0.211921	0.158824	0.567647	0.105882	0.394118	0.441176	0.0911765	0.0474087	0.347059	0.0852941	0.467647	0.282353	0.229581	-0.179412	-0.0153516	0.0588235	-0.0176471	0.526471	1	-0.0588235	0.0321839	-0.191741	0.138235	0.523529	0.0412068	0.335294	-0.179412	0.552941	-0.3	0.452941	0.135294	-0.147059	0.0941176	-0.346946	0.0794118	-0.347059	0.0735294	0.0558824	0.420588
Reticular nucleus of the thalamus	0.564706	0.491176	0.582353	0.0971303	0.602941	0.0705882	0.370588	0.173529	0.647059	0.276471	0.22371	-0.438235	0.558824	0.2	0.191176	0.309051	0.414706	0.393001	0.173529	0.0205882	0.0411765	-0.0588235	1	-0.23244	0.595873	0.808824	-0.0264706	0.16777	0.314706	0.276471	0.288235	0.508824	-0.373529	0.141176	-0.755882	0.244118	0.512743	-0.0470588	0.605882	0.602941	-0.6	0.194118
Medial habenula	0.164496	0.0643679	0.150192	0.289869	0.185952	-0.185952	0.0464879	0.210984	0.0357599	0.157344	0.342245	0.200256	0.19668	0.100128	0.0822478	-0.329234	0.336143	0.0410631	-0.350447	0.354023	0.0250319	0.0321839	-0.23244	1	-0.147049	-0.168072	-0.239592	0	-0.539975	0.418391	0.293231	0.0357599	-0.357599	-0.282503	0.139464	-0.00715198	0.018665	0.321839	-0.0357599	0.010728	-0.239592	-0.207408
Rhomboid nucleus	0.731567	0.407081	-0.0206491	-0.267159	0.318585	0.22714	0.646021	0.22714	0.554575	0.359884	0.147104	0.0560474	0.42773	0.471978	0.548675	0.0605168	0.0707968	0.628195	0.297936	-0.044248	0.244839	-0.191741	0.595873	-0.147049	1	0.318585	0.271388	-0.261255	0.342184	-0.0766965	0.303836	0.0560474	-0.22124	-0.103245	-0.563424	0.492628	0.0338733	-0.410031	0.333335	0.528026	-0.0412981	0.333335
Ventral posterolateral nucleus of the thalamus	0.535294	0.355882	0.858824	0.170714	0.408824	0.0735294	-0.00882353	0.191176	0.629412	-0.141176	-0.0414826	-0.488235	0.317647	0.232353	0.0294118	-0.0206034	0.482353	0.340805	-0.258824	0.194118	-0.120588	0.138235	0.808824	-0.168072	0.318585	1	-0.185294	0.147167	0.164706	0.373529	0.329412	0.664706	-0.352941	0.211765	-0.505882	0.173529	0.537306	0.105882	0.732353	0.494118	-0.541176	-0.158824
Anterodorsal preoptic nucleus	0.0647059	0.0852941	-0.308824	0.0588668	-0.0529412	0.705882	0.452941	0.158824	0.3	0.244118	-0.145189	0.676471	0.0558824	0.652941	0.755882	0.117734	-0.511765	0.325454	0.652941	-0.494118	0.655882	0.523529	-0.0264706	-0.239592	0.271388	-0.185294	1	-0.111847	0.370588	-0.629412	0.35	-0.594118	0.520588	0.282353	0.05	0.373529	-0.663189	-0.414706	-0.5	0.0588235	0.5	0.714706
Parastrial nucleus	-0.276674	-0.487123	0.250184	0.307806	-0.120677	-0.291391	-0.10596	-0.136865	0.0515085	-0.0662252	-0.294299	-0.101545	0.488595	-0.272259	-0.181016	0.209867	0.557763	-0.311867	-0.228109	0.0191317	-0.372333	0.0412068	0.16777	0	-0.261255	0.147167	-0.111847	1	-0.331126	0.45769	-0.395879	0.44003	-0.416483	0.248712	0.0706402	-0.142752	0.467032	0.556292	0.145695	0.15011	-0.512141	-0.0515085
Anterior cingulate area	0.0764706	0.294118	-0.135294	-0.175129	0.25	0.438235	0.258824	0.117647	0.297059	0.141176	0.244451	-0.158824	-0.132353	0.2	0.247059	0.373804	-0.291176	0.264047	0.426471	-0.238235	0.405882	0.335294	0.314706	-0.539975	0.342184	0.164706	0.370588	-0.331126	1	-0.326471	0.241176	-0.270588	0.429412	0.0441176	-0.582353	0.188235	-0.119742	-0.164706	-0.0617647	0.220588	0.188235	0.576471
Lateral hypothalamic area	0.0205882	-0.155882	0.585294	0.419426	0.255882	-0.647059	-0.323529	-0.0117647	-0.0117647	0.0558824	0.170375	-0.567647	0.352941	-0.408824	-0.470588	-0.0838852	0.829412	-0.0736876	-0.538235	0.567647	-0.582353	-0.179412	0.276471	0.418391	-0.0766965	0.373529	-0.629412	0.45769	-0.326471	1	-0.194118	0.664706	-0.567647	-0.132353	-0.129412	-0.282353	0.786001	0.670588	0.623529	0.394118	-0.688235	-0.582353
Lateral habenula	0.514706	0.744118	0.308824	0.151582	0.658824	0.726471	0.391176	0.688235	0.711765	0.323529	0.308157	0.305882	0.117647	0.688235	0.488235	0.0264901	-0.179412	0.236414	0.144118	0.161765	0.797059	0.552941	0.288235	0.293231	0.303836	0.329412	0.35	-0.395879	0.241176	-0.194118	1	-0.197059	0.0558824	-0.241176	-0.444118	0.129412	-0.340805	-0.261765	-0.00294118	0.170588	-0.0294118	0.405882
Nucleus of the brachium of the inferior colliculus	0.223529	-0.0911765	0.647059	0.254599	0.147059	-0.502941	-0.317647	-0.0352941	0.135294	-0.152941	-0.0148152	-0.65	0.320588	-0.361765	-0.361765	-0.0765269	0.708824	-0.0184219	-0.547059	0.302941	-0.617647	-0.3	0.508824	0.0357599	0.0560474	0.664706	-0.594118	0.44003	-0.270588	0.664706	-0.197059	1	-0.632353	0.0764706	-0.164706	-0.0882353	0.828986	0.370588	0.720588	0.179412	-0.588235	-0.470588
Infralimbic area	-0.285294	0.0676471	-0.329412	-0.272259	-0.194118	0.302941	-0.0294118	-0.191176	-0.326471	0.0264706	-0.118522	0.391176	-0.467647	0.0294118	0.0264706	0.0750552	-0.614706	0.10132	0.452941	-0.111765	0.302941	0.452941	-0.373529	-0.357599	-0.22124	-0.352941	0.520588	-0.416483	0.429412	-0.567647	0.0558824	-0.632353	1	0.0117647	0.173529	0.0176471	-0.503532	-0.385294	-0.55	-0.0382353	0.552941	0.355882
Posterior triangular thalamic nucleus	-0.114706	-0.494118	0.197059	0.181016	-0.352941	0.0705882	0.00294118	-0.261765	0.0558824	-0.314706	-0.105188	-0.0617647	0.138235	0.238235	0.273529	0.130979	0.0941176	0.236414	0.00294118	-0.65	-0.138235	0.135294	0.141176	-0.282503	-0.103245	0.211765	0.282353	0.248712	0.0441176	-0.132353	-0.241176	0.0764706	0.0117647	1	0.220588	0.411765	-0.0921095	-0.0441176	-0.0823529	-0.0764706	-0.00588235	0.0411765
Somatosensory areas	-0.55	-0.611765	-0.288235	0.108904	-0.697059	-0.179412	-0.570588	-0.332353	-0.661765	-0.497059	-0.497791	0.338235	-0.508824	-0.173529	-0.155882	-0.54599	-0.173529	-0.199571	-0.241176	-0.155882	-0.302941	-0.147059	-0.755882	0.139464	-0.563424	-0.505882	0.05	0.0706402	-0.582353	-0.129412	-0.444118	-0.164706	0.173529	0.220588	1	-0.232353	-0.282469	0.0911765	-0.352941	-0.520588	0.541176	-0.447059
Submedial nucleus of the thalamus	0.555882	-0.00294118	-0.0470588	-0.163355	-0.238235	0.147059	0.688235	-0.252941	0.4	0.102941	0	0.211765	0.45	0.526471	0.720588	-0.0559235	-0.0117647	0.672399	0.258824	-0.297059	0.0852941	0.0941176	0.244118	-0.00715198	0.492628	0.173529	0.373529	-0.142752	0.188235	-0.282353	0.129412	-0.0882353	0.0176471	0.411765	-0.232353	1	-0.217993	-0.452941	0.0852941	0.329412	-0.0764706	0.391176
Ventral tegmental nucleus	0.0736876	-0.0429844	0.571079	0.101395	0.156586	-0.67547	-0.331594	-0.248696	-0.0245625	-0.0890392	0.0819683	-0.724595	0.300891	-0.552657	-0.503532	-0.0307258	0.813634	0.025641	-0.411423	0.420633	-0.684681	-0.346946	0.512743	0.018665	0.0338733	0.537306	-0.663189	0.467032	-0.119742	0.786001	-0.340805	0.828986	-0.503532	-0.0921095	-0.282469	-0.217993	1	0.558798	0.666259	0.396071	-0.657048	-0.460548
Lateral preoptic area	-0.255882	-0.302941	0.332353	0.356144	0.00294118	-0.402941	-0.532353	0.0705882	-0.0558824	-0.297059	0.0385196	-0.4	0.0176471	-0.308824	-0.4	-0.0838852	0.532353	-0.322383	-0.505882	0.129412	-0.423529	0.0794118	-0.0470588	0.321839	-0.410031	0.105882	-0.414706	0.556292	-0.164706	0.670588	-0.261765	0.370588	-0.385294	-0.0441176	0.0911765	-0.452941	0.558798	1	0.0941176	-0.0323529	-0.291176	-0.411765
Ventral tegmental area	0.344118	0.164706	0.576471	0.213392	0.252941	-0.323529	-0.0764706	-0.0970588	0.267647	-0.0352941	-0.115559	-0.608824	0.276471	-0.144118	-0.185294	-0.238411	0.597059	0.242555	-0.320588	0.511765	-0.432353	-0.347059	0.605882	-0.0357599	0.333335	0.732353	-0.5	0.145695	-0.0617647	0.623529	-0.00294118	0.720588	-0.55	-0.0823529	-0.352941	0.0852941	0.666259	0.0941176	1	0.526471	-0.597059	-0.438235
Midbrain raphe nuclei	0.411765	0.270588	0.388235	-0.138337	0.329412	-0.0529412	0.397059	-0.105882	0.352941	0.220588	-0.0607424	-0.0323529	0.473529	0.152941	0.15	-0.0206034	0.517647	0.638626	0.0735294	0.444118	-0.0529412	0.0735294	0.602941	0.010728	0.528026	0.494118	0.0588235	0.15011	0.220588	0.394118	0.170588	0.179412	-0.0382353	-0.0764706	-0.520588	0.329412	0.396071	-0.0323529	0.526471	1	-0.502941	0.138235
Somatomotor areas	-0.244118	-0.117647	-0.629412	-0.244297	-0.426471	0.394118	-0.202941	0.0235294	-0.329412	-0.285294	-0.268156	0.482353	-0.708824	0.220588	0.235294	-0.319353	-0.714706	0.0429844	0.232353	-0.420588	0.294118	0.0558824	-0.6	-0.239592	-0.0412981	-0.541176	0.5	-0.512141	0.188235	-0.688235	-0.0294118	-0.588235	0.552941	-0.00588235	0.541176	-0.0764706	-0.657048	-0.291176	-0.597059	-0.502941	1	0.129412
Lateral septal nucleus	0.126471	0.285294	-0.367647	-0.145695	0.25	0.638235	0.732353	0.205882	0.405882	0.479412	0.210376	0.476471	0.267647	0.417647	0.626471	0.503311	-0.382353	0.19343	0.664706	-0.358824	0.729412	0.420588	0.194118	-0.207408	0.333335	-0.158824	0.714706	-0.0515085	0.576471	-0.582353	0.405882	-0.470588	0.355882	0.0411765	-0.447059	0.391176	-0.460548	-0.411765	-0.438235	0.138235	0.129412	1

## Sheet: CrusI_bilateral_reversal
major regions		Medial preoptic area	Lateral preoptic area	Anteroventral preoptic nucleus	Infralimbic area	Auditory areas	Lateral hypothalamic area	Visual areas	Anterior cingulate area	Prelimbic area	Posterior parietal association areas	Parastrial nucleus	Orbital area	Temporal association areas	Pretectal region	Periaqueductal gray	Visceral area	Somatomotor areas	Retrohippocampal region	Dorsal premammillary nucleus	Ectorhinal area	Posterior triangular thalamic nucleus	Ventral posteromedial nucleus of the thalamus	Ventral tegmental area	Lateral dorsal nucleus of thalamus	Nucleus accumbens	Hippocampal region	Median preoptic nucleus
mesencephalon	Medial preoptic area	1	-0.371429	-0.371429	0.257143	0.371429	0.257143	0.142857	0.257143	0.0285714	-0.0857143	0.371429	-0.0285714	-0.771429	0.428571	-0.0285714	-0.0857143	-0.257143	-0.485714	-0.542857	0.257143	-0.657143	-0.314286	-0.885714	0.771429	0.371429	0.6	-0.142857
mesencephalon	Lateral preoptic area	-0.371429	1	0.828571	-0.0857143	0.0285714	0.2	-0.0857143	0.142857	0.714286	0.257143	-0.142857	0.142857	0.257143	-0.257143	-0.371429	-0.0857143	0.485714	-0.428571	-0.142857	-0.657143	0.0285714	-0.0857143	0.428571	-0.257143	-0.885714	-0.371429	0.257143
mesencephalon	Anteroventral preoptic nucleus	-0.371429	0.828571	1	0.428571	-0.142857	0.428571	-0.371429	0.0857143	0.885714	-0.0857143	0.0285714	-0.0285714	0.257143	-0.257143	-0.371429	-0.6	0.0857143	-0.142857	0.142857	-0.942857	0.371429	0.0285714	0.657143	-0.257143	-0.828571	-0.428571	0.542857
telencephalon	Infralimbic area	0.257143	-0.0857143	0.428571	1	0.0857143	0.657143	-0.371429	0.0285714	0.6	-0.371429	0.6	-0.0857143	-0.142857	0.0285714	-0.0857143	-0.885714	-0.714286	0.0285714	0.314286	-0.542857	0.428571	0.142857	0.2	0.142857	0.0285714	-0.0857143	0.314286
telencephalon	Auditory areas	0.371429	0.0285714	-0.142857	0.0857143	1	0.542857	0.657143	-0.2	0.142857	0.771429	0.828571	0.371429	0.0857143	0.257143	0.371429	0.257143	-0.371429	-0.657143	0.0857143	0.371429	-0.0285714	0.371429	-0.371429	0.257143	0.257143	0.142857	-0.828571
mesencephalon	Lateral hypothalamic area	0.257143	0.2	0.428571	0.657143	0.542857	1	0.371429	-0.485714	0.542857	0.371429	0.771429	-0.314286	0.257143	0.542857	0.428571	-0.6	-0.714286	-0.2	0.428571	-0.371429	0.371429	0.6	0.0857143	0.485714	-0.257143	0.314286	-0.0857143
telencephalon	Visual areas	0.142857	-0.0857143	-0.371429	-0.371429	0.657143	0.371429	1	-0.714286	-0.371429	0.885714	0.371429	-0.257143	0.428571	0.714286	0.828571	0.428571	-0.257143	-0.142857	0.257143	0.542857	-0.0285714	0.657143	-0.314286	0.485714	0.0857143	0.6	-0.714286
telencephalon	Anterior cingulate area	0.257143	0.142857	0.0857143	0.0285714	-0.2	-0.485714	-0.714286	1	0.314286	-0.542857	-0.257143	0.657143	-0.771429	-0.714286	-0.942857	0.0857143	0.542857	-0.485714	-0.771429	-0.142857	-0.542857	-0.942857	-0.257143	-0.314286	0.0857143	-0.485714	0.257143
telencephalon	Prelimbic area	0.0285714	0.714286	0.885714	0.6	0.142857	0.542857	-0.371429	0.314286	1	-0.0857143	0.314286	0.2	-0.0857143	-0.257143	-0.485714	-0.6	-0.0285714	-0.485714	-0.0857143	-0.828571	0.142857	-0.142857	0.314286	-0.0857143	-0.6	-0.371429	0.371429
telencephalon	Posterior parietal association areas	-0.0857143	0.257143	-0.0857143	-0.371429	0.771429	0.371429	0.885714	-0.542857	-0.0857143	1	0.428571	0.0857143	0.542857	0.371429	0.6	0.485714	-0.0857143	-0.371429	0.257143	0.371429	0.0857143	0.6	-0.0857143	0.142857	-0.0857143	0.2	-0.771429
mesencephalon	Parastrial nucleus	0.371429	-0.142857	0.0285714	0.6	0.828571	0.771429	0.371429	-0.257143	0.314286	0.428571	1	0.2	0.0857143	0.257143	0.371429	-0.257143	-0.771429	-0.371429	0.371429	0.0857143	0.314286	0.485714	-0.142857	0.257143	0.314286	0.0857143	-0.542857
telencephalon	Orbital area	-0.0285714	0.142857	-0.0285714	-0.0857143	0.371429	-0.314286	-0.257143	0.657143	0.2	0.0857143	0.2	1	-0.257143	-0.771429	-0.542857	0.428571	0.314286	-0.6	-0.314286	0.2	-0.142857	-0.428571	-0.0857143	-0.6	0.314286	-0.714286	-0.428571
telencephalon	Temporal association areas	-0.771429	0.257143	0.257143	-0.142857	0.0857143	0.257143	0.428571	-0.771429	-0.0857143	0.542857	0.0857143	-0.257143	1	0.142857	0.6	0.0285714	-0.2	0.428571	0.828571	-0.0857143	0.771429	0.828571	0.714286	-0.314286	-0.314286	-0.142857	-0.2
metencephalon	Pretectal region	0.428571	-0.257143	-0.257143	0.0285714	0.257143	0.542857	0.714286	-0.714286	-0.257143	0.371429	0.257143	-0.771429	0.142857	1	0.771429	-0.142857	-0.485714	0.142857	0.2	0.2	-0.0857143	0.542857	-0.371429	0.885714	-0.0285714	0.942857	-0.142857
metencephalon	Periaqueductal gray	-0.0285714	-0.371429	-0.371429	-0.0857143	0.371429	0.428571	0.828571	-0.942857	-0.485714	0.6	0.371429	-0.542857	0.6	0.771429	1	0.0857143	-0.6	0.371429	0.657143	0.428571	0.371429	0.885714	-0.0285714	0.428571	0.2	0.6	-0.485714
telencephalon	Visceral area	-0.0857143	-0.0857143	-0.6	-0.885714	0.257143	-0.6	0.428571	0.0857143	-0.6	0.485714	-0.257143	0.428571	0.0285714	-0.142857	0.0857143	1	0.542857	-0.257143	-0.314286	0.771429	-0.428571	-0.142857	-0.371429	-0.2	0.314286	-0.0285714	-0.657143
telencephalon	Somatomotor areas	-0.257143	0.485714	0.0857143	-0.714286	-0.371429	-0.714286	-0.257143	0.542857	-0.0285714	-0.0857143	-0.771429	0.314286	-0.2	-0.485714	-0.6	0.542857	1	-0.257143	-0.657143	-0.0285714	-0.542857	-0.657143	-0.0285714	-0.371429	-0.371429	-0.314286	0.2
telencephalon	Retrohippocampal region	-0.485714	-0.428571	-0.142857	0.0285714	-0.657143	-0.2	-0.142857	-0.485714	-0.485714	-0.371429	-0.371429	-0.6	0.428571	0.142857	0.371429	-0.257143	-0.257143	1	0.6	-0.0285714	0.542857	0.371429	0.485714	-0.142857	0.0857143	0.0857143	0.371429
mesencephalon	Dorsal premammillary nucleus	-0.542857	-0.142857	0.142857	0.314286	0.0857143	0.428571	0.257143	-0.771429	-0.0857143	0.257143	0.371429	-0.314286	0.828571	0.2	0.657143	-0.314286	-0.657143	0.6	1	-0.0857143	0.942857	0.885714	0.657143	-0.2	0.0285714	-0.0857143	-0.142857
telencephalon	Ectorhinal area	0.257143	-0.657143	-0.942857	-0.542857	0.371429	-0.371429	0.542857	-0.142857	-0.828571	0.371429	0.0857143	0.2	-0.0857143	0.2	0.428571	0.771429	-0.0285714	-0.0285714	-0.0857143	1	-0.314286	0.0857143	-0.6	0.142857	0.771429	0.314286	-0.771429
diencephalon	Posterior triangular thalamic nucleus	-0.657143	0.0285714	0.371429	0.428571	-0.0285714	0.371429	-0.0285714	-0.542857	0.142857	0.0857143	0.314286	-0.142857	0.771429	-0.0857143	0.371429	-0.428571	-0.542857	0.542857	0.942857	-0.314286	1	0.714286	0.828571	-0.428571	-0.0857143	-0.371429	0.0285714
diencephalon	Ventral posteromedial nucleus of the thalamus	-0.314286	-0.0857143	0.0285714	0.142857	0.371429	0.6	0.657143	-0.942857	-0.142857	0.6	0.485714	-0.428571	0.828571	0.542857	0.885714	-0.142857	-0.657143	0.371429	0.885714	0.0857143	0.714286	1	0.371429	0.142857	-0.0285714	0.257143	-0.371429
metencephalon	Ventral tegmental area	-0.885714	0.428571	0.657143	0.2	-0.371429	0.0857143	-0.314286	-0.257143	0.314286	-0.0857143	-0.142857	-0.0857143	0.714286	-0.371429	-0.0285714	-0.371429	-0.0285714	0.485714	0.657143	-0.6	0.828571	0.371429	1	-0.657143	-0.485714	-0.6	0.371429
diencephalon	Lateral dorsal nucleus of thalamus	0.771429	-0.257143	-0.257143	0.142857	0.257143	0.485714	0.485714	-0.314286	-0.0857143	0.142857	0.257143	-0.6	-0.314286	0.885714	0.428571	-0.2	-0.371429	-0.142857	-0.2	0.142857	-0.428571	0.142857	-0.657143	1	0.0285714	0.942857	-0.0285714
telencephalon	Nucleus accumbens	0.371429	-0.885714	-0.828571	0.0285714	0.257143	-0.257143	0.0857143	0.0857143	-0.6	-0.0857143	0.314286	0.314286	-0.314286	-0.0285714	0.2	0.314286	-0.371429	0.0857143	0.0285714	0.771429	-0.0857143	-0.0285714	-0.485714	0.0285714	1	0.0857143	-0.542857
telencephalon	Hippocampal region	0.6	-0.371429	-0.428571	-0.0857143	0.142857	0.314286	0.6	-0.485714	-0.371429	0.2	0.0857143	-0.714286	-0.142857	0.942857	0.6	-0.0285714	-0.314286	0.0857143	-0.0857143	0.314286	-0.371429	0.257143	-0.6	0.942857	0.0857143	1	-0.0857143
mesencephalon	Median preoptic nucleus	-0.142857	0.257143	0.542857	0.314286	-0.828571	-0.0857143	-0.714286	0.257143	0.371429	-0.771429	-0.542857	-0.428571	-0.2	-0.142857	-0.485714	-0.657143	0.2	0.371429	-0.142857	-0.771429	0.0285714	-0.371429	0.371429	-0.0285714	-0.542857	-0.0857143	1
